# Supplementary material for: Pathway selection in the self-assembly of Rh4L4 coordination squares under kinetic control
Source: Commun Chem. 2023 Nov 15;6:248. doi: 10.1038/s42004-023-01053-7 (PMC10651846; doi:10.1038/s42004-023-01053-7)
Supplement: Supplementary file 5 — Supplementary data 2 [file 42004_2023_1053_MOESM5_ESM.cif]

data_SquareDimer
_audit_creation_date               2022-01-20
_audit_creation_method
;
Olex2 1.2
(compiled 2018.05.29 svn.r3508 for OlexSys, GUI svn.r5506)
;
_shelx_SHELXL_version_number       '2017/1'
_audit_contact_author_address      ?
_audit_contact_author_email        ?
_audit_contact_author_name         ''
_audit_contact_author_phone        ?
_publ_contact_author_id_orcid      ?
_publ_section_references
;
Dolomanov, O.V., Bourhis, L.J., Gildea, R.J, Howard, J.A.K. & Puschmann, H.
 (2009), J. Appl. Cryst. 42, 339-341.

Sheldrick, G.M. (2015). Acta Cryst. C71, 3-8.
;
_chemical_name_common              ?
_chemical_name_systematic          ?
_chemical_formula_moiety           'C160 H148 N16 O36 Rh8 S4'
_chemical_formula_sum              'C160 H148 N16 O36 Rh8 S4'
_chemical_formula_weight           3822.46
_chemical_melting_point            ?
_chemical_oxdiff_formula           'C152 H136 N16 O32 Rh8'
loop_
  _atom_type_symbol
  _atom_type_description
  _atom_type_scat_dispersion_real
  _atom_type_scat_dispersion_imag
  _atom_type_scat_source
 'C' 'C' 0.0033 0.0016 'International Tables Vol C Tables 4.2.6.8 and 6.1.1.4'
 'H' 'H' 0.0000 0.0000 'International Tables Vol C Tables 4.2.6.8 and 6.1.1.4'
 'N' 'N' 0.0061 0.0033 'International Tables Vol C Tables 4.2.6.8 and 6.1.1.4'
 'O' 'O' 0.0106 0.0060 'International Tables Vol C Tables 4.2.6.8 and 6.1.1.4'
 'Rh' 'Rh' -1.1178 0.9187
 'International Tables Vol C Tables 4.2.6.8 and 6.1.1.4'
 'S' 'S' 0.1246 0.1234 'International Tables Vol C Tables 4.2.6.8 and 6.1.1.4'

_shelx_space_group_comment
;
The symmetry employed for this shelxl refinement is uniquely defined
by the following loop, which should always be used as a source of
symmetry information in preference to the above space-group names.
They are only intended as comments.
;
_space_group_crystal_system        'monoclinic'
_space_group_IT_number             15
_space_group_name_H-M_alt          'C 1 2/c 1'
_space_group_name_Hall             '-C 2yc'
loop_
  _space_group_symop_operation_xyz
 'x, y, z'
 '-x, y, -z+1/2'
 'x+1/2, y+1/2, z'
 '-x+1/2, y+1/2, -z+1/2'
 '-x, -y, -z'
 'x, -y, z-1/2'
 '-x+1/2, -y+1/2, -z'
 'x+1/2, -y+1/2, z-1/2'

_cell_length_a                     44.9500(10)
_cell_length_b                     26.3640(5)
_cell_length_c                     37.4107(9)
_cell_angle_alpha                  90
_cell_angle_beta                   99.818(2)
_cell_angle_gamma                  90
_cell_volume                       43684.7(17)
_cell_formula_units_Z              8
_cell_measurement_reflns_used      31103
_cell_measurement_temperature      93(2)
_cell_measurement_theta_max        29.0300
_cell_measurement_theta_min        2.2130
_shelx_estimated_absorpt_T_max     0.980
_shelx_estimated_absorpt_T_min     0.904
_exptl_absorpt_coefficient_mu      0.686
_exptl_absorpt_correction_T_max    1.00000
_exptl_absorpt_correction_T_min    0.89105
_exptl_absorpt_correction_type     multi-scan
_exptl_absorpt_process_details
;
CrysAlisPro 1.171.39.46 (Rigaku Oxford Diffraction, 2018)
Empirical absorption correction using spherical harmonics,
 implemented in SCALE3 ABSPACK scaling algorithm.
;
_exptl_absorpt_special_details     ?
_exptl_crystal_colour              green
_exptl_crystal_colour_primary      green
_exptl_crystal_density_diffrn      1.162
_exptl_crystal_density_meas        ?
_exptl_crystal_density_method      ?
_exptl_crystal_description         plate
_exptl_crystal_F_000               15456
_exptl_crystal_size_max            0.15
_exptl_crystal_size_mid            0.15
_exptl_crystal_size_min            0.03
_exptl_transmission_factor_max     ?
_exptl_transmission_factor_min     ?
_diffrn_reflns_av_R_equivalents    0.0668
_diffrn_reflns_av_unetI/netI       0.0651
_diffrn_reflns_Laue_measured_fraction_full  0.994
_diffrn_reflns_Laue_measured_fraction_max  0.992
_diffrn_reflns_limit_h_max         56
_diffrn_reflns_limit_h_min         -52
_diffrn_reflns_limit_k_max         32
_diffrn_reflns_limit_k_min         -32
_diffrn_reflns_limit_l_max         45
_diffrn_reflns_limit_l_min         -46
_diffrn_reflns_number              162809
_diffrn_reflns_point_group_measured_fraction_full  0.994
_diffrn_reflns_point_group_measured_fraction_max  0.992
_diffrn_reflns_theta_full          25.242
_diffrn_reflns_theta_max           26.372
_diffrn_reflns_theta_min           1.899
_diffrn_ambient_temperature        93
_diffrn_detector                   'CCD plate'
_diffrn_detector_area_resol_mean   ?
_diffrn_measured_fraction_theta_full  0.994
_diffrn_measured_fraction_theta_max  0.992
_diffrn_measurement_details
;
List of Runs (angles in degrees, time in seconds):

  # Type    Start    End  Width  t~exp~   \w     \q     \k     \f   Frames
--------------------------------------------------------------------------
  1  \w    -74.00 -22.70   0.38   80.00    --   -1.70  55.00 -30.00  135
  2  \w     21.00  47.22   0.38   80.00    --   -1.70  55.00 -30.00   69
  3  \w    -81.00 -10.70   0.38   80.00    --    2.60  28.00  90.00  185
  4  \w     10.00  80.30   0.38   80.00    --    2.60  28.00  90.00  185
;
_diffrn_measurement_device         'four-circle diffractometer'
_diffrn_measurement_device_type    'XtaLAB AFC10 (RCD3): quarter-chi single'
_diffrn_measurement_method         '\w scans'
_diffrn_orient_matrix_type        
 'CrysAlisPro convention (1999,Acta A55,543-557)'
_diffrn_orient_matrix_UB_11        -0.0053633000
_diffrn_orient_matrix_UB_12        -0.0253415000
_diffrn_orient_matrix_UB_13        -0.0017026000
_diffrn_orient_matrix_UB_21        0.0035571000
_diffrn_orient_matrix_UB_22        -0.0030069000
_diffrn_orient_matrix_UB_23        0.0190959000
_diffrn_orient_matrix_UB_31        -0.0146511000
_diffrn_orient_matrix_UB_32        0.0085597000
_diffrn_orient_matrix_UB_33        0.0016854000
_diffrn_radiation_monochromator    mirror
_diffrn_radiation_probe            x-ray
_diffrn_radiation_type             MoK\a
_diffrn_radiation_wavelength       0.71073
_diffrn_source                     'Rotating-anode X-ray tube (dual wavelength)'
_diffrn_source_type                'Rigaku (Mo) X-ray DW Source'
_reflns_Friedel_coverage           0.000
_reflns_Friedel_fraction_full      .
_reflns_Friedel_fraction_max       .
_reflns_number_gt                  28725
_reflns_number_total               44330
_reflns_odcompleteness_completeness  99.21
_reflns_odcompleteness_iscentric   1
_reflns_odcompleteness_theta       26.32
_reflns_special_details
;
 Reflections were merged by SHELXL according to the crystal
 class for the calculation of statistics and refinement.
 
 Structure factors included contributions from the .fab file.
 
 _reflns_Friedel_fraction is defined as the number of unique
 Friedel pairs measured divided by the number that would be
 possible theoretically, ignoring centric projections and
 systematic absences.
;
_reflns_threshold_expression       'I > 2\s(I)'
_computing_cell_refinement         'CrysAlisPro 1.171.39.46 (Rigaku OD, 2018)'
_computing_data_collection         'CrysAlisPro 1.171.39.46 (Rigaku OD, 2018)'
_computing_data_reduction          'CrysAlisPro 1.171.39.46 (Rigaku OD, 2018)'
_computing_molecular_graphics      'Olex2 (Dolomanov et al., 2009)'
_computing_publication_material    'Olex2 (Dolomanov et al., 2009)'
_computing_structure_refinement    'ShelXL (Sheldrick, 2015)'
_computing_structure_solution      'SHELXT 2014/5 (Sheldrick, 2014)'
_refine_diff_density_max           1.359
_refine_diff_density_min           -0.755
_refine_diff_density_rms           0.119
_refine_ls_extinction_coef         .
_refine_ls_extinction_method       none
_refine_ls_goodness_of_fit_ref     1.037
_refine_ls_hydrogen_treatment      constr
_refine_ls_matrix_type             full
_refine_ls_number_parameters       2037
_refine_ls_number_reflns           44330
_refine_ls_number_restraints       0
_refine_ls_R_factor_all            0.1046
_refine_ls_R_factor_gt             0.0697
_refine_ls_restrained_S_all        1.037
_refine_ls_shift/su_max            0.002
_refine_ls_shift/su_mean           0.000
_refine_ls_structure_factor_coef   Fsqd
_refine_ls_weighting_details      
 'w=1/[\s^2^(Fo^2^)+(0.0558P)^2^+591.5511P] where P=(Fo^2^+2Fc^2^)/3'
_refine_ls_weighting_scheme        calc
_refine_ls_wR_factor_gt            0.1615
_refine_ls_wR_factor_ref           0.1781
_refine_special_details            ?
_olex2_refinement_description
;
1. Fixed Uiso
 At 1.2 times of:
  All C(H) groups
 At 1.5 times of:
  All C(H,H,H) groups
2.a Aromatic/amide H refined with riding coordinates:
 C4(H4), C5(H5), C7(H7), C8(H8), C12(H12), C13(H13), C15(H15), C16(H16),
 C20(H20), C21(H21), C23(H23), C24(H24), C28(H28), C29(H29), C31(H31), C32(H32),
  C33(H33), C35(H35), C36(H36), C38(H38), C39(H39), C42(H42), C43(H43),
 C45(H45), C46(H46), C48(H48), C50(H50), C51(H51), C53(H53), C54(H54), C57(H57),
  C58(H58), C60(H60), C61(H61), C63(H63), C65(H65), C66(H66), C68(H68),
 C69(H69), C72(H72), C73(H73), C75(H75), C76(H76), C78(H78), C80(H80), C81(H81),
  C83(H83), C84(H84), C87(H87), C88(H88), C90(H90), C91(H91), C93(H93),
 C95(H95), C96(H96), C98(H98), C99(H99), C102(H102), C103(H103), C105(H105),
 C106(H106), C108(H108), C110(H110), C111(H111), C113(H113), C114(H114),
 C117(H117), C118(H118), C120(H120), C121(H121), C123(H123), C125(H125),
 C126(H126), C128(H128), C129(H129), C132(H132), C133(H133), C135(H135),
 C136(H136), C138(H138), C140(H140), C141(H141), C143(H143), C144(H144),
 C147(H147), C148(H148), C150(H150), C151(H151)
2.b Idealised Me refined as rotating group:
 C40(H40A,H40B,H40C), C47(H47A,H47B,H47C), C55(H55A,H55B,H55C), C62(H62A,H62B,
 H62C), C77(H77A,H77B,H77C), C85(H85A,H85B,H85C), C92(H92A,H92B,H92C),
 C107(H10A,H10B,H10C), C115(H11A,H11B,H11C), C122(H12A,H12B,H12C), C130(H13A,
 H13B,H13C), C152(H15A,H15B,H15C), C153(H15D,H15E,H15F), C154(H15G,H15H,H15I),
 C155(H15J,H15K,H15L), C156(H15M,H15N,H15O), C157(H15P,H15Q,H15R), C158(H15S,
 H15T,H15U), C159(H15V,H15W,H15X), C160(H16A,H16B,H16C)
;
_atom_sites_solution_hydrogens     geom
_atom_sites_solution_primary       ?
_atom_sites_solution_secondary     ?
loop_
  _atom_site_label
  _atom_site_type_symbol
  _atom_site_fract_x
  _atom_site_fract_y
  _atom_site_fract_z
  _atom_site_U_iso_or_equiv
  _atom_site_adp_type
  _atom_site_occupancy
  _atom_site_site_symmetry_order
  _atom_site_calc_flag
  _atom_site_refinement_flags_posn
  _atom_site_refinement_flags_adp
  _atom_site_refinement_flags_occupancy
  _atom_site_disorder_assembly
  _atom_site_disorder_group
 Rh1 Rh 0.35837(2) 0.76063(2) 0.58867(2) 0.02254(11) Uani 1 1 d . . . . .
 Rh2 Rh 0.35061(2) 0.76052(2) 0.65141(2) 0.02015(10) Uani 1 1 d . . . . .
 Rh3 Rh 0.43835(2) 0.36266(2) 0.62244(2) 0.03169(13) Uani 1 1 d . . . . .
 Rh4 Rh 0.43231(2) 0.36732(2) 0.68578(2) 0.02706(12) Uani 1 1 d . . . . .
 Rh5 Rh 0.66757(2) 0.52585(2) 0.70209(2) 0.03326(13) Uani 1 1 d . . . . .
 Rh6 Rh 0.66083(2) 0.52359(2) 0.76520(2) 0.03158(13) Uani 1 1 d . . . . .
 Rh7 Rh 0.58728(2) 0.91798(2) 0.66986(2) 0.02213(11) Uani 1 1 d . . . . .
 Rh8 Rh 0.57951(2) 0.92229(2) 0.73259(2) 0.02253(11) Uani 1 1 d . . . . .
 S1 S 0.37402(4) 0.74883(8) 0.53014(5) 0.0399(4) Uani 1 1 d . . . . .
 S2 S 0.45266(6) 0.37052(8) 0.56279(5) 0.0509(5) Uani 1 1 d . . . . .
 S3 S 0.66555(5) 0.54080(9) 0.63666(7) 0.0578(6) Uani 1 1 d . . . . .
 S4 S 0.59381(4) 0.89008(7) 0.60874(5) 0.0374(4) Uani 1 1 d . . . . .
 O1 O 0.37121(10) 0.68506(16) 0.59700(11) 0.0291(10) Uani 1 1 d . . . . .
 O2 O 0.37066(9) 0.68977(16) 0.65716(11) 0.0270(9) Uani 1 1 d . . . . .
 O3 O 0.42519(13) 0.43803(18) 0.61905(13) 0.0445(13) Uani 1 1 d . . . . .
 O4 O 0.41465(11) 0.43856(16) 0.67621(12) 0.0337(10) Uani 1 1 d . . . . .
 O5 O 0.48280(10) 0.38623(17) 0.64092(12) 0.0337(10) Uani 1 1 d . . . . .
 O6 O 0.47445(10) 0.39959(16) 0.69789(12) 0.0300(10) Uani 1 1 d . . . . .
 O7 O 0.62272(10) 0.50409(17) 0.68939(13) 0.0354(11) Uani 1 1 d . . . . .
 O8 O 0.61905(10) 0.49279(16) 0.74823(13) 0.0328(10) Uani 1 1 d . . . . .
 O9 O 0.65435(10) 0.60074(16) 0.70222(12) 0.0313(10) Uani 1 1 d . . . . .
 O10 O 0.64193(10) 0.59552(16) 0.75832(12) 0.0302(10) Uani 1 1 d . . . . .
 O11 O 0.60478(11) 0.84664(15) 0.68252(11) 0.0311(10) Uani 1 1 d . . . . .
 O12 O 0.59372(9) 0.84793(15) 0.73929(11) 0.0249(9) Uani 1 1 d . . . . .
 O13 O 0.54437(10) 0.88718(19) 0.65882(12) 0.0377(11) Uani 1 1 d . . . . .
 O14 O 0.53589(9) 0.89586(16) 0.71633(11) 0.0273(9) Uani 1 1 d . . . . .
 O15 O 0.40227(9) 0.78320(16) 0.60890(11) 0.0257(9) Uani 1 1 d . . . . .
 O16 O 0.39241(9) 0.79446(15) 0.66556(11) 0.0229(9) Uani 1 1 d . . . . .
 O17 O 0.36648(17) 0.9775(2) 0.48359(16) 0.0702(19) Uani 1 1 d . . . . .
 O18 O 0.27589(12) 0.9047(2) 0.75531(12) 0.0475(14) Uani 1 1 d . . . . .
 O19 O 0.25763(11) 0.7135(2) 0.43175(13) 0.0523(15) Uani 1 1 d . . . . .
 O20 O 0.25052(14) 0.7260(3) 0.75389(17) 0.078(2) Uani 1 1 d . . . . .
 O21 O 0.3237(3) 0.3551(7) 0.4702(3) 0.185(6) Uani 1 1 d . . . . .
 O22 O 0.34663(14) 0.2488(2) 0.78735(16) 0.0636(17) Uani 1 1 d . . . . .
 O23 O 0.47092(17) 0.1468(2) 0.52774(15) 0.0701(19) Uani 1 1 d . . . . .
 O24 O 0.44374(15) 0.2237(2) 0.83150(14) 0.0569(16) Uani 1 1 d . . . . .
 O25 O 0.6843(4) 0.3166(4) 0.5948(4) 0.184(7) Uani 1 1 d . . . . .
 O26 O 0.6990(3) 0.3579(5) 0.9028(3) 0.192(7) Uani 1 1 d . . . . .
 O27 O 0.78771(18) 0.6101(5) 0.6268(3) 0.132(4) Uani 1 1 d . . . . .
 O28 O 0.73604(13) 0.5865(3) 0.92857(18) 0.0678(18) Uani 1 1 d . . . . .
 O29 O 0.7096(2) 0.9682(4) 0.5889(2) 0.112(3) Uani 1 1 d . . . . .
 O31 O 0.5409(4) 1.0902(7) 0.5311(3) 0.267(11) Uani 1 1 d . . . . .
 O32 O 0.50475(17) 1.0874(3) 0.8245(2) 0.080(2) Uani 1 1 d . . . . .
 O33 O 0.36715(14) 0.7821(2) 0.49871(14) 0.0586(16) Uani 1 1 d . . . . .
 O34 O 0.43556(16) 0.3538(3) 0.52775(14) 0.0719(19) Uani 1 1 d . . . . .
 O35 O 0.67760(18) 0.5080(3) 0.6116(2) 0.086(2) Uani 1 1 d . . . . .
 O36 O 0.58880(13) 0.9200(2) 0.57535(16) 0.0621(17) Uani 1 1 d . . . . .
 N1 N 0.34608(11) 0.83491(19) 0.58660(13) 0.0249(11) Uani 1 1 d . . . . .
 N2 N 0.33170(10) 0.82943(18) 0.64352(12) 0.0209(10) Uani 1 1 d . . . . .
 N3 N 0.31473(11) 0.7372(2) 0.57507(13) 0.0279(11) Uani 1 1 d . . . . .
 N4 N 0.31034(11) 0.7278(2) 0.63571(13) 0.0253(11) Uani 1 1 d . . . . .
 N5 N 0.39432(14) 0.3428(3) 0.61063(16) 0.0437(15) Uani 1 1 d . . . . .
 N6 N 0.39176(13) 0.3355(2) 0.67195(16) 0.0390(14) Uani 1 1 d . . . . .
 N7 N 0.45132(13) 0.2888(2) 0.63209(14) 0.0331(13) Uani 1 1 d . . . . .
 N8 N 0.45025(12) 0.2978(2) 0.69338(14) 0.0294(12) Uani 1 1 d . . . . .
 N9 N 0.67844(15) 0.4505(2) 0.7071(2) 0.0470(17) Uani 1 1 d . . . . .
 N10 N 0.67873(13) 0.4536(2) 0.76894(19) 0.0425(16) Uani 1 1 d . . . . .
 N11 N 0.71091(13) 0.5487(2) 0.72140(19) 0.0433(16) Uani 1 1 d . . . . .
 N12 N 0.70200(13) 0.5529(2) 0.78015(18) 0.0410(15) Uani 1 1 d . . . . .
 N13 N 0.62902(12) 0.9484(2) 0.68686(14) 0.0292(12) Uani 1 1 d . . . . .
 N14 N 0.62204(11) 0.9473(2) 0.74640(14) 0.0280(12) Uani 1 1 d . . . . .
 N15 N 0.56889(14) 0.9882(2) 0.66293(16) 0.0377(14) Uani 1 1 d . . . . .
 N16 N 0.56449(12) 0.99324(19) 0.72380(15) 0.0318(12) Uani 1 1 d . . . . .
 C1 C 0.37513(13) 0.6664(3) 0.62887(17) 0.0279(14) Uani 1 1 d . . . . .
 C2 C 0.41543(17) 0.4595(3) 0.6459(2) 0.0396(17) Uani 1 1 d . . . . .
 C3 C 0.38581(15) 0.6131(2) 0.63311(18) 0.0321(15) Uani 1 1 d . . . . .
 C4 C 0.38909(14) 0.5897(2) 0.66668(16) 0.0272(13) Uani 1 1 d . . . . .
 H4 H 0.384824 0.608046 0.687059 0.033 Uiso 1 1 calc R . . . .
 C5 C 0.39859(14) 0.5393(2) 0.67084(18) 0.0311(14) Uani 1 1 d . . . . .
 H5 H 0.400885 0.523416 0.693929 0.037 Uiso 1 1 calc R . . . .
 C6 C 0.40464(17) 0.5127(3) 0.64094(19) 0.0365(16) Uani 1 1 d . . . . .
 C7 C 0.4018(2) 0.5360(3) 0.6080(2) 0.058(2) Uani 1 1 d . . . . .
 H7 H 0.406783 0.517722 0.587942 0.069 Uiso 1 1 calc R . . . .
 C8 C 0.3920(2) 0.5850(3) 0.6031(2) 0.050(2) Uani 1 1 d . . . . .
 H8 H 0.389459 0.600013 0.579679 0.060 Uiso 1 1 calc R . . . .
 C9 C 0.49100(16) 0.4008(2) 0.67363(17) 0.0315(15) Uani 1 1 d . . . . .
 C10 C 0.60894(15) 0.4895(2) 0.71491(19) 0.0308(15) Uani 1 1 d . . . . .
 C11 C 0.52154(15) 0.4230(2) 0.68317(18) 0.0310(14) Uani 1 1 d . . . . .
 C12 C 0.53299(15) 0.4330(2) 0.71972(19) 0.0334(15) Uani 1 1 d . . . . .
 H12 H 0.521093 0.425487 0.737740 0.040 Uiso 1 1 calc R . . . .
 C13 C 0.56148(15) 0.4536(2) 0.72979(18) 0.0324(15) Uani 1 1 d . . . . .
 H13 H 0.569324 0.459407 0.754674 0.039 Uiso 1 1 calc R . . . .
 C14 C 0.57866(15) 0.4660(2) 0.70324(18) 0.0322(15) Uani 1 1 d . . . . .
 C15 C 0.56780(19) 0.4547(3) 0.6682(2) 0.052(2) Uani 1 1 d . . . . .
 H15 H 0.579904 0.461678 0.650324 0.062 Uiso 1 1 calc R . . . .
 C16 C 0.53981(18) 0.4336(3) 0.6578(2) 0.050(2) Uani 1 1 d . . . . .
 H16 H 0.532876 0.426036 0.632928 0.061 Uiso 1 1 calc R . . . .
 C17 C 0.64332(13) 0.6184(2) 0.72838(17) 0.0259(13) Uani 1 1 d . . . . .
 C18 C 0.60299(14) 0.8264(2) 0.71288(16) 0.0247(13) Uani 1 1 d . . . . .
 C19 C 0.63198(15) 0.6721(2) 0.72454(18) 0.0289(14) Uani 1 1 d . . . . .
 C20 C 0.62154(13) 0.6964(2) 0.75317(16) 0.0254(13) Uani 1 1 d . . . . .
 H20 H 0.620766 0.678549 0.775060 0.030 Uiso 1 1 calc R . . . .
 C21 C 0.61225(13) 0.7470(2) 0.74961(16) 0.0242(12) Uani 1 1 d . . . . .
 H21 H 0.605587 0.763837 0.769246 0.029 Uiso 1 1 calc R . . . .
 C22 C 0.61277(16) 0.7720(2) 0.71784(17) 0.0306(14) Uani 1 1 d . . . . .
 C23 C 0.6232(2) 0.7474(3) 0.68889(19) 0.054(2) Uani 1 1 d . . . . .
 H23 H 0.624215 0.765184 0.667048 0.065 Uiso 1 1 calc R . . . .
 C24 C 0.6318(2) 0.6974(3) 0.69258(19) 0.056(2) Uani 1 1 d . . . . .
 H24 H 0.637680 0.680199 0.672618 0.067 Uiso 1 1 calc R . . . .
 C25 C 0.52820(14) 0.8839(2) 0.68344(16) 0.0278(14) Uani 1 1 d . . . . .
 C26 C 0.40907(13) 0.7975(2) 0.64174(15) 0.0224(12) Uani 1 1 d . . . . .
 C27 C 0.49689(14) 0.8628(3) 0.67238(17) 0.0304(14) Uani 1 1 d . . . . .
 C28 C 0.47769(13) 0.8581(2) 0.69801(16) 0.0243(13) Uani 1 1 d . . . . .
 H28 H 0.484265 0.869010 0.722267 0.029 Uiso 1 1 calc R . . . .
 C29 C 0.44918(13) 0.8375(2) 0.68805(16) 0.0248(13) Uani 1 1 d . . . . .
 H29 H 0.436210 0.834370 0.705495 0.030 Uiso 1 1 calc R . . . .
 C30 C 0.43942(13) 0.8214(2) 0.65264(17) 0.0267(13) Uani 1 1 d . . . . .
 C31 C 0.45838(16) 0.8261(4) 0.62748(19) 0.051(2) Uani 1 1 d . . . . .
 H31 H 0.451965 0.814660 0.603316 0.061 Uiso 1 1 calc R . . . .
 C32 C 0.48679(17) 0.8475(4) 0.63731(19) 0.056(2) Uani 1 1 d . . . . .
 H32 H 0.499417 0.851642 0.619577 0.067 Uiso 1 1 calc R . . . .
 C33 C 0.33462(12) 0.8546(2) 0.61388(15) 0.0222(12) Uani 1 1 d . . . . .
 H33 H 0.328125 0.888926 0.611956 0.027 Uiso 1 1 calc R . . . .
 C34 C 0.35152(14) 0.8703(2) 0.55941(17) 0.0270(13) Uani 1 1 d . . . . .
 C35 C 0.38077(16) 0.8780(3) 0.5530(2) 0.0452(19) Uani 1 1 d . . . . .
 H35 H 0.396987 0.859490 0.566544 0.054 Uiso 1 1 calc R . . . .
 C36 C 0.3865(2) 0.9122(3) 0.5271(2) 0.057(2) Uani 1 1 d . . . . .
 H36 H 0.406410 0.916536 0.522248 0.069 Uiso 1 1 calc R . . . .
 C37 C 0.3630(2) 0.9397(3) 0.5087(2) 0.050(2) Uani 1 1 d . . . . .
 C38 C 0.33441(18) 0.9336(3) 0.5150(2) 0.0438(18) Uani 1 1 d . . . . .
 H38 H 0.318495 0.953737 0.502314 0.053 Uiso 1 1 calc R . . . .
 C39 C 0.32857(15) 0.8983(3) 0.53970(18) 0.0336(15) Uani 1 1 d . . . . .
 H39 H 0.308384 0.893020 0.543290 0.040 Uiso 1 1 calc R . . . .
 C40 C 0.3965(3) 0.9874(5) 0.4776(4) 0.119(6) Uani 1 1 d . . . . .
 H40A H 0.395979 1.012737 0.458310 0.178 Uiso 1 1 calc GR . . . .
 H40B H 0.405474 0.955921 0.470276 0.178 Uiso 1 1 calc GR . . . .
 H40C H 0.408729 1.000187 0.499958 0.178 Uiso 1 1 calc GR . . . .
 C41 C 0.31763(12) 0.8522(2) 0.67044(16) 0.0215(12) Uani 1 1 d . . . . .
 C42 C 0.32349(15) 0.8310(2) 0.70553(17) 0.0308(14) Uani 1 1 d . . . . .
 H42 H 0.337318 0.803575 0.710427 0.037 Uiso 1 1 calc R . . . .
 C43 C 0.30947(16) 0.8494(3) 0.73273(18) 0.0377(17) Uani 1 1 d . . . . .
 H43 H 0.313364 0.833897 0.755995 0.045 Uiso 1 1 calc R . . . .
 C44 C 0.28984(15) 0.8899(2) 0.72690(17) 0.0299(14) Uani 1 1 d . . . . .
 C45 C 0.28449(14) 0.9125(2) 0.69258(17) 0.0264(13) Uani 1 1 d . . . . .
 H45 H 0.271643 0.941228 0.688291 0.032 Uiso 1 1 calc R . . . .
 C46 C 0.29790(13) 0.8930(2) 0.66482(17) 0.0267(13) Uani 1 1 d . . . . .
 H46 H 0.293471 0.907911 0.641398 0.032 Uiso 1 1 calc R . . . .
 C47 C 0.2630(2) 0.9546(3) 0.7531(2) 0.058(2) Uani 1 1 d . . . . .
 H47A H 0.245378 0.955531 0.733685 0.087 Uiso 1 1 calc GR . . . .
 H47B H 0.278031 0.979204 0.747931 0.087 Uiso 1 1 calc GR . . . .
 H47C H 0.256780 0.963107 0.776260 0.087 Uiso 1 1 calc GR . . . .
 C48 C 0.29946(14) 0.7236(2) 0.60088(17) 0.0291(14) Uani 1 1 d . . . . .
 H48 H 0.279691 0.710272 0.593884 0.035 Uiso 1 1 calc R . . . .
 C49 C 0.30051(14) 0.7288(2) 0.53856(17) 0.0285(14) Uani 1 1 d . . . . .
 C50 C 0.29936(15) 0.7681(3) 0.51351(18) 0.0327(15) Uani 1 1 d . . . . .
 H50 H 0.308417 0.799920 0.520687 0.039 Uiso 1 1 calc R . . . .
 C51 C 0.28496(15) 0.7608(3) 0.47809(17) 0.0346(15) Uani 1 1 d . . . . .
 H51 H 0.284039 0.787868 0.461184 0.042 Uiso 1 1 calc R . . . .
 C52 C 0.27199(14) 0.7150(3) 0.46701(17) 0.0354(16) Uani 1 1 d . . . . .
 C53 C 0.27356(15) 0.6751(3) 0.49111(17) 0.0349(16) Uani 1 1 d . . . . .
 H53 H 0.265046 0.643058 0.483505 0.042 Uiso 1 1 calc R . . . .
 C54 C 0.28796(15) 0.6826(3) 0.52704(18) 0.0326(15) Uani 1 1 d . . . . .
 H54 H 0.289086 0.655273 0.543796 0.039 Uiso 1 1 calc R . . . .
 C55 C 0.2428(2) 0.6680(4) 0.4196(2) 0.070(3) Uani 1 1 d . . . . .
 H55A H 0.234126 0.671074 0.393809 0.105 Uiso 1 1 calc GR . . . .
 H55B H 0.226592 0.661380 0.433541 0.105 Uiso 1 1 calc GR . . . .
 H55C H 0.257250 0.639896 0.422993 0.105 Uiso 1 1 calc GR . . . .
 C56 C 0.29211(13) 0.7215(2) 0.66272(16) 0.0273(14) Uani 1 1 d . . . . .
 C57 C 0.30491(14) 0.6994(2) 0.69514(17) 0.0276(13) Uani 1 1 d . . . . .
 H57 H 0.324240 0.683972 0.697197 0.033 Uiso 1 1 calc R . . . .
 C58 C 0.29017(15) 0.6992(3) 0.72465(19) 0.0364(16) Uani 1 1 d . . . . .
 H58 H 0.299031 0.682862 0.746527 0.044 Uiso 1 1 calc R . . . .
 C59 C 0.26238(18) 0.7229(4) 0.7222(2) 0.060(3) Uani 1 1 d . . . . .
 C60 C 0.24869(18) 0.7433(4) 0.6896(2) 0.067(3) Uani 1 1 d . . . . .
 H60 H 0.229071 0.757617 0.687335 0.081 Uiso 1 1 calc R . . . .
 C61 C 0.26358(16) 0.7429(4) 0.6600(2) 0.053(2) Uani 1 1 d . . . . .
 H61 H 0.254165 0.757395 0.637691 0.063 Uiso 1 1 calc R . . . .
 C62 C 0.2285(3) 0.7653(5) 0.7566(3) 0.103(4) Uani 1 1 d . . . . .
 H62A H 0.234588 0.796755 0.745943 0.154 Uiso 1 1 calc GR . . . .
 H62B H 0.227246 0.771092 0.782219 0.154 Uiso 1 1 calc GR . . . .
 H62C H 0.208681 0.754650 0.743593 0.154 Uiso 1 1 calc GR . . . .
 C63 C 0.38050(17) 0.3299(3) 0.6378(2) 0.0449(19) Uani 1 1 d . . . . .
 H63 H 0.360930 0.315347 0.631974 0.054 Uiso 1 1 calc R . . . .
 C64 C 0.3762(2) 0.3412(4) 0.5752(2) 0.062(3) Uani 1 1 d . . . . .
 C65 C 0.3749(3) 0.3858(5) 0.5532(3) 0.089(4) Uani 1 1 d . . . . .
 H65 H 0.385946 0.415288 0.561749 0.107 Uiso 1 1 calc R . . . .
 C66 C 0.3573(3) 0.3849(7) 0.5193(3) 0.117(6) Uani 1 1 d . . . . .
 H66 H 0.357157 0.414001 0.504247 0.140 Uiso 1 1 calc R . . . .
 C67 C 0.3411(3) 0.3468(8) 0.5072(4) 0.108(5) Uani 1 1 d . . . . .
 C68 C 0.3425(3) 0.3000(7) 0.5267(4) 0.110(5) Uani 1 1 d . . . . .
 H68 H 0.331755 0.270887 0.516718 0.132 Uiso 1 1 calc R . . . .
 C69 C 0.36068(19) 0.2989(5) 0.5619(3) 0.080(4) Uani 1 1 d . . . . .
 H69 H 0.361988 0.268752 0.575958 0.096 Uiso 1 1 calc R . . . .
 C70 C 0.3119(6) 0.3156(11) 0.4665(10) 0.263(18) Uani 1 1 d . . . . .
 C71 C 0.37689(15) 0.3159(3) 0.69934(19) 0.0378(17) Uani 1 1 d . . . . .
 C72 C 0.38100(16) 0.3410(3) 0.7331(2) 0.0411(17) Uani 1 1 d . . . . .
 H72 H 0.391085 0.372850 0.735366 0.049 Uiso 1 1 calc R . . . .
 C73 C 0.37093(16) 0.3211(3) 0.7626(2) 0.0405(17) Uani 1 1 d . . . . .
 H73 H 0.374047 0.338657 0.785107 0.049 Uiso 1 1 calc R . . . .
 C74 C 0.35604(17) 0.2747(3) 0.7590(2) 0.0455(19) Uani 1 1 d . . . . .
 C75 C 0.35079(18) 0.2509(3) 0.7259(2) 0.051(2) Uani 1 1 d . . . . .
 H75 H 0.339731 0.220006 0.723348 0.061 Uiso 1 1 calc R . . . .
 C76 C 0.36117(16) 0.2708(3) 0.6965(2) 0.0458(19) Uani 1 1 d . . . . .
 H76 H 0.357510 0.253282 0.674011 0.055 Uiso 1 1 calc R . . . .
 C77 C 0.3535(3) 0.2728(5) 0.8216(3) 0.091(4) Uani 1 1 d . . . . .
 H77A H 0.345598 0.307521 0.819752 0.137 Uiso 1 1 calc GR . . . .
 H77B H 0.375389 0.273564 0.829498 0.137 Uiso 1 1 calc GR . . . .
 H77C H 0.344097 0.253847 0.839344 0.137 Uiso 1 1 calc GR . . . .
 C78 C 0.45450(16) 0.2711(3) 0.66546(19) 0.0365(16) Uani 1 1 d . . . . .
 H78 H 0.460276 0.236633 0.669360 0.044 Uiso 1 1 calc R . . . .
 C79 C 0.45709(18) 0.2539(3) 0.60481(18) 0.0378(16) Uani 1 1 d . . . . .
 C80 C 0.43520(19) 0.2464(3) 0.5743(2) 0.048(2) Uani 1 1 d . . . . .
 H80 H 0.417192 0.265919 0.571319 0.058 Uiso 1 1 calc R . . . .
 C81 C 0.4390(2) 0.2108(3) 0.5478(2) 0.056(2) Uani 1 1 d . . . . .
 H81 H 0.423665 0.205591 0.527302 0.067 Uiso 1 1 calc R . . . .
 C82 C 0.4656(2) 0.1831(3) 0.5520(2) 0.055(2) Uani 1 1 d . . . . .
 C83 C 0.4877(2) 0.1907(3) 0.5820(2) 0.053(2) Uani 1 1 d . . . . .
 H83 H 0.505781 0.171475 0.584977 0.064 Uiso 1 1 calc R . . . .
 C84 C 0.48332(18) 0.2267(3) 0.60783(19) 0.0434(18) Uani 1 1 d . . . . .
 H84 H 0.498897 0.232516 0.627995 0.052 Uiso 1 1 calc R . . . .
 C85 C 0.4472(3) 0.1333(5) 0.4992(3) 0.105(5) Uani 1 1 d . . . . .
 H85A H 0.442521 0.162106 0.482614 0.157 Uiso 1 1 calc GR . . . .
 H85B H 0.429205 0.124119 0.509293 0.157 Uiso 1 1 calc GR . . . .
 H85C H 0.453486 0.104284 0.485841 0.157 Uiso 1 1 calc GR . . . .
 C86 C 0.45030(15) 0.2754(2) 0.72801(17) 0.0312(14) Uani 1 1 d . . . . .
 C87 C 0.46365(16) 0.3004(3) 0.75928(17) 0.0347(15) Uani 1 1 d . . . . .
 H87 H 0.474673 0.330779 0.757370 0.042 Uiso 1 1 calc R . . . .
 C88 C 0.46114(18) 0.2820(3) 0.79291(19) 0.0405(17) Uani 1 1 d . . . . .
 H88 H 0.470498 0.299575 0.814013 0.049 Uiso 1 1 calc R . . . .
 C89 C 0.44512(19) 0.2380(3) 0.7964(2) 0.0441(18) Uani 1 1 d . . . . .
 C90 C 0.43184(19) 0.2130(3) 0.7656(2) 0.0456(19) Uani 1 1 d . . . . .
 H90 H 0.420984 0.182449 0.767571 0.055 Uiso 1 1 calc R . . . .
 C91 C 0.43416(17) 0.2318(3) 0.73199(19) 0.0386(16) Uani 1 1 d . . . . .
 H91 H 0.424442 0.214381 0.710960 0.046 Uiso 1 1 calc R . . . .
 C92 C 0.4238(4) 0.1817(4) 0.8348(3) 0.114(5) Uani 1 1 d . . . . .
 H92A H 0.404336 0.187524 0.819109 0.171 Uiso 1 1 calc GR . . . .
 H92B H 0.420846 0.178684 0.860029 0.171 Uiso 1 1 calc GR . . . .
 H92C H 0.432813 0.150327 0.827411 0.171 Uiso 1 1 calc GR . . . .
 C93 C 0.68197(18) 0.4296(3) 0.7397(3) 0.054(2) Uani 1 1 d . . . . .
 H93 H 0.687237 0.394740 0.741777 0.065 Uiso 1 1 calc R . . . .
 C94 C 0.6788(3) 0.4182(3) 0.6774(3) 0.068(3) Uani 1 1 d . . . . .
 C95 C 0.6554(4) 0.4138(4) 0.6506(3) 0.087(4) Uani 1 1 d . . . . .
 H95 H 0.638040 0.434179 0.651254 0.104 Uiso 1 1 calc R . . . .
 C96 C 0.6552(4) 0.3807(4) 0.6220(3) 0.110(5) Uani 1 1 d . . . . .
 H96 H 0.638656 0.377467 0.602548 0.132 Uiso 1 1 calc R . . . .
 C97 C 0.6835(4) 0.3504(3) 0.6246(4) 0.089(4) Uani 1 1 d . . . . .
 C98 C 0.7079(3) 0.3558(5) 0.6505(5) 0.111(5) Uani 1 1 d . . . . .
 H98 H 0.726060 0.337463 0.650446 0.133 Uiso 1 1 calc R . . . .
 C99 C 0.7045(3) 0.3884(3) 0.6760(4) 0.099(5) Uani 1 1 d . . . . .
 H99 H 0.720985 0.392247 0.695381 0.118 Uiso 1 1 calc R . . . .
 C100 C 0.6615(4) 0.3019(10) 0.5762(4) 0.176(11) Uani 1 1 d . . . . .
 C101 C 0.68510(17) 0.4293(3) 0.8029(2) 0.050(2) Uani 1 1 d . . . . .
 C102 C 0.66825(19) 0.4416(3) 0.8296(3) 0.055(2) Uani 1 1 d . . . . .
 H102 H 0.652877 0.466592 0.824731 0.066 Uiso 1 1 calc R . . . .
 C103 C 0.6735(2) 0.4180(4) 0.8629(3) 0.094(4) Uani 1 1 d . . . . .
 H103 H 0.662609 0.428126 0.881342 0.113 Uiso 1 1 calc R . . . .
 C104 C 0.6947(3) 0.3799(5) 0.8695(4) 0.118(6) Uani 1 1 d . . . . .
 C105 C 0.7113(3) 0.3657(5) 0.8427(3) 0.119(6) Uani 1 1 d . . . . .
 H105 H 0.725336 0.338444 0.846915 0.143 Uiso 1 1 calc R . . . .
 C106 C 0.7074(2) 0.3912(4) 0.8103(3) 0.073(3) Uani 1 1 d . . . . .
 H106 H 0.719688 0.383263 0.792777 0.087 Uiso 1 1 calc R . . . .
 C107 C 0.7110(4) 0.3036(6) 0.9039(4) 0.148(8) Uani 1 1 d . . . . .
 H10A H 0.700453 0.284710 0.882953 0.221 Uiso 1 1 calc GR . . . .
 H10B H 0.707650 0.287054 0.926316 0.221 Uiso 1 1 calc GR . . . .
 H10C H 0.732721 0.304132 0.903097 0.221 Uiso 1 1 calc GR . . . .
 C108 C 0.71911(16) 0.5597(3) 0.7554(2) 0.0419(18) Uani 1 1 d . . . . .
 H108 H 0.738695 0.573515 0.762889 0.050 Uiso 1 1 calc R . . . .
 C109 C 0.73100(17) 0.5647(4) 0.6976(3) 0.059(3) Uani 1 1 d . . . . .
 C110 C 0.7381(2) 0.5315(4) 0.6717(3) 0.069(3) Uani 1 1 d . . . . .
 H110 H 0.730378 0.497869 0.669621 0.082 Uiso 1 1 calc R . . . .
 C111 C 0.7580(2) 0.5505(5) 0.6479(3) 0.081(3) Uani 1 1 d . . . . .
 H111 H 0.763339 0.530196 0.628991 0.097 Uiso 1 1 calc R . . . .
 C112 C 0.7688(2) 0.5990(5) 0.6540(4) 0.076(3) Uani 1 1 d . . . . .
 C113 C 0.7614(2) 0.6322(5) 0.6769(4) 0.097(4) Uani 1 1 d . . . . .
 H113 H 0.768602 0.666140 0.677690 0.116 Uiso 1 1 calc R . . . .
 C114 C 0.74235(19) 0.6148(4) 0.7000(3) 0.071(3) Uani 1 1 d . . . . .
 H114 H 0.736876 0.637114 0.717747 0.085 Uiso 1 1 calc R . . . .
 C115 C 0.7993(4) 0.6643(8) 0.6299(6) 0.192(10) Uani 1 1 d . . . . .
 H11A H 0.814863 0.668588 0.614724 0.289 Uiso 1 1 calc GR . . . .
 H11B H 0.808019 0.671479 0.655275 0.289 Uiso 1 1 calc GR . . . .
 H11C H 0.782604 0.687701 0.621893 0.289 Uiso 1 1 calc GR . . . .
 C116 C 0.71314(15) 0.5623(3) 0.8177(2) 0.0359(16) Uani 1 1 d . . . . .
 C117 C 0.69214(16) 0.5774(3) 0.8390(2) 0.0430(18) Uani 1 1 d . . . . .
 H117 H 0.671636 0.581846 0.828014 0.052 Uiso 1 1 calc R . . . .
 C118 C 0.70045(18) 0.5859(3) 0.8751(2) 0.050(2) Uani 1 1 d . . . . .
 H118 H 0.685802 0.596215 0.889116 0.060 Uiso 1 1 calc R . . . .
 C119 C 0.73019(18) 0.5795(3) 0.8914(2) 0.050(2) Uani 1 1 d . . . . .
 C120 C 0.75142(17) 0.5652(3) 0.8712(3) 0.053(2) Uani 1 1 d . . . . .
 H120 H 0.771964 0.561439 0.882175 0.064 Uiso 1 1 calc R . . . .
 C121 C 0.74241(17) 0.5560(3) 0.8338(3) 0.052(2) Uani 1 1 d . . . . .
 H121 H 0.756938 0.545364 0.819694 0.062 Uiso 1 1 calc R . . . .
 C122 C 0.7661(2) 0.5823(4) 0.9470(3) 0.071(3) Uani 1 1 d . . . . .
 H12A H 0.772965 0.547142 0.945785 0.106 Uiso 1 1 calc GR . . . .
 H12B H 0.767063 0.592100 0.972456 0.106 Uiso 1 1 calc GR . . . .
 H12C H 0.779153 0.604700 0.935611 0.106 Uiso 1 1 calc GR . . . .
 C123 C 0.63878(15) 0.9556(3) 0.72176(18) 0.0332(15) Uani 1 1 d . . . . .
 H123 H 0.658857 0.967310 0.729272 0.040 Uiso 1 1 calc R . . . .
 C124 C 0.65037(16) 0.9554(3) 0.66301(19) 0.0434(19) Uani 1 1 d . . . . .
 C125 C 0.67877(18) 0.9323(4) 0.6705(2) 0.057(2) Uani 1 1 d . . . . .
 H125 H 0.683901 0.913117 0.692185 0.068 Uiso 1 1 calc R . . . .
 C126 C 0.6994(2) 0.9365(5) 0.6477(3) 0.081(4) Uani 1 1 d . . . . .
 H126 H 0.718887 0.921985 0.654263 0.097 Uiso 1 1 calc R . . . .
 C127 C 0.6918(2) 0.9617(5) 0.6156(4) 0.091(4) Uani 1 1 d . . . . .
 C128 C 0.6642(3) 0.9858(4) 0.6069(3) 0.079(4) Uani 1 1 d . . . . .
 H128 H 0.659418 1.004582 0.585010 0.095 Uiso 1 1 calc R . . . .
 C129 C 0.6426(2) 0.9822(3) 0.6315(2) 0.052(2) Uani 1 1 d . . . . .
 H129 H 0.623431 0.998093 0.625788 0.062 Uiso 1 1 calc R . . . .
 C130 C 0.7398(3) 0.9413(7) 0.5983(5) 0.155(8) Uani 1 1 d . . . . .
 H13A H 0.751013 0.944851 0.578123 0.233 Uiso 1 1 calc GR . . . .
 H13B H 0.736399 0.905204 0.602513 0.233 Uiso 1 1 calc GR . . . .
 H13C H 0.751471 0.956323 0.620220 0.233 Uiso 1 1 calc GR . . . .
 C131 C 0.63131(14) 0.9608(3) 0.78356(17) 0.0302(14) Uani 1 1 d . . . . .
 C132 C 0.65177(18) 0.9983(3) 0.7949(2) 0.0468(19) Uani 1 1 d . . . . .
 H132 H 0.661674 1.015266 0.777817 0.056 Uiso 1 1 calc R . . . .
 C133 C 0.6582(2) 1.0118(4) 0.8320(3) 0.064(3) Uani 1 1 d . . . . .
 H133 H 0.672233 1.037981 0.840117 0.077 Uiso 1 1 calc R . . . .
 C134 C 0.6438(2) 0.9864(5) 0.8560(3) 0.075(3) Uani 1 1 d . . . . .
 C135 C 0.6240(2) 0.9497(5) 0.8448(2) 0.073(3) Uani 1 1 d . . . . .
 H135 H 0.613940 0.933110 0.861839 0.087 Uiso 1 1 calc R . . . .
 C136 C 0.61821(18) 0.9359(3) 0.8097(2) 0.049(2) Uani 1 1 d . . . . .
 H136 H 0.604813 0.908471 0.802648 0.059 Uiso 1 1 calc R . . . .
 C138 C 0.56062(17) 1.0112(2) 0.6907(2) 0.0392(17) Uani 1 1 d . . . . .
 H138 H 0.551114 1.043385 0.686533 0.047 Uiso 1 1 calc R . . . .
 C139 C 0.5619(2) 1.0135(4) 0.6292(2) 0.059(3) Uani 1 1 d . . . . .
 C140 C 0.5423(2) 0.9905(6) 0.6012(3) 0.099(5) Uani 1 1 d . . . . .
 H140 H 0.534337 0.957826 0.604798 0.119 Uiso 1 1 calc R . . . .
 C141 C 0.5342(4) 1.0148(8) 0.5680(4) 0.150(9) Uani 1 1 d . . . . .
 H141 H 0.521142 0.998643 0.548721 0.180 Uiso 1 1 calc R . . . .
 C142 C 0.5455(6) 1.0632(9) 0.5634(4) 0.186(12) Uani 1 1 d . . . . .
 C143 C 0.5661(5) 1.0846(5) 0.5915(4) 0.151(9) Uani 1 1 d . . . . .
 H143 H 0.574699 1.116691 0.588033 0.181 Uiso 1 1 calc R . . . .
 C144 C 0.5739(3) 1.0603(4) 0.6235(3) 0.091(4) Uani 1 1 d . . . . .
 H144 H 0.587872 1.075601 0.642361 0.109 Uiso 1 1 calc R . . . .
 C145 C 0.5198(7) 1.0707(13) 0.5043(4) 0.34(3) Uani 1 1 d . . . . .
 C146 C 0.55160(16) 1.0195(3) 0.7505(2) 0.0364(16) Uani 1 1 d . . . . .
 C147 C 0.5384(2) 0.9914(3) 0.7751(2) 0.052(2) Uani 1 1 d . . . . .
 H147 H 0.539245 0.955427 0.774619 0.063 Uiso 1 1 calc R . . . .
 C148 C 0.5240(2) 1.0155(3) 0.8003(3) 0.063(3) Uani 1 1 d . . . . .
 H148 H 0.515452 0.996008 0.817348 0.076 Uiso 1 1 calc R . . . .
 C149 C 0.52189(19) 1.0677(3) 0.8006(2) 0.050(2) Uani 1 1 d . . . . .
 C150 C 0.5364(2) 1.0955(3) 0.7786(3) 0.059(2) Uani 1 1 d . . . . .
 H150 H 0.536092 1.131463 0.779863 0.070 Uiso 1 1 calc R . . . .
 C151 C 0.5520(2) 1.0709(3) 0.7537(2) 0.054(2) Uani 1 1 d . . . . .
 H151 H 0.562940 1.090522 0.739049 0.065 Uiso 1 1 calc R . . . .
 C152 C 0.4999(3) 1.1395(5) 0.8238(4) 0.114(5) Uani 1 1 d . . . . .
 H15A H 0.489400 1.149565 0.799702 0.171 Uiso 1 1 calc GR . . . .
 H15B H 0.519280 1.157198 0.829267 0.171 Uiso 1 1 calc GR . . . .
 H15C H 0.487436 1.148516 0.842008 0.171 Uiso 1 1 calc GR . . . .
 C153 C 0.41396(19) 0.7411(5) 0.5405(3) 0.084(4) Uani 1 1 d . . . . .
 H15D H 0.423575 0.774454 0.544806 0.126 Uiso 1 1 calc GR . . . .
 H15E H 0.421105 0.724649 0.520021 0.126 Uiso 1 1 calc GR . . . .
 H15F H 0.419173 0.720099 0.562221 0.126 Uiso 1 1 calc GR . . . .
 C154 C 0.3645(2) 0.6857(3) 0.5144(2) 0.058(2) Uani 1 1 d . . . . .
 H15G H 0.369781 0.661772 0.534560 0.087 Uiso 1 1 calc GR . . . .
 H15H H 0.375816 0.677121 0.495031 0.087 Uiso 1 1 calc GR . . . .
 H15I H 0.342831 0.683714 0.505105 0.087 Uiso 1 1 calc GR . . . .
 C155 C 0.4622(3) 0.4357(3) 0.5600(3) 0.074(3) Uani 1 1 d . . . . .
 H15J H 0.443758 0.456263 0.557462 0.111 Uiso 1 1 calc GR . . . .
 H15K H 0.472041 0.441060 0.538886 0.111 Uiso 1 1 calc GR . . . .
 H15L H 0.475911 0.445685 0.582085 0.111 Uiso 1 1 calc GR . . . .
 C156 C 0.4902(2) 0.3455(4) 0.5655(2) 0.060(2) Uani 1 1 d . . . . .
 H15M H 0.502847 0.357214 0.587985 0.090 Uiso 1 1 calc GR . . . .
 H15N H 0.498865 0.357339 0.544652 0.090 Uiso 1 1 calc GR . . . .
 H15O H 0.489455 0.308363 0.565408 0.090 Uiso 1 1 calc GR . . . .
 C157 C 0.6263(2) 0.5502(6) 0.6194(4) 0.119(6) Uani 1 1 d . . . . .
 H15P H 0.617747 0.518973 0.607726 0.179 Uiso 1 1 calc GR . . . .
 H15Q H 0.624022 0.577802 0.601533 0.179 Uiso 1 1 calc GR . . . .
 H15R H 0.615764 0.559083 0.639342 0.179 Uiso 1 1 calc GR . . . .
 C158 C 0.6780(2) 0.6028(4) 0.6290(3) 0.076(3) Uani 1 1 d . . . . .
 H15S H 0.671975 0.625937 0.646964 0.114 Uiso 1 1 calc GR . . . .
 H15T H 0.668899 0.613825 0.604576 0.114 Uiso 1 1 calc GR . . . .
 H15U H 0.700043 0.602883 0.631227 0.114 Uiso 1 1 calc GR . . . .
 C159 C 0.62961(17) 0.8583(3) 0.6106(2) 0.0439(18) Uani 1 1 d . . . . .
 H15V H 0.645856 0.883545 0.613236 0.066 Uiso 1 1 calc GR . . . .
 H15W H 0.629498 0.839043 0.588177 0.066 Uiso 1 1 calc GR . . . .
 H15X H 0.632919 0.835151 0.631374 0.066 Uiso 1 1 calc GR . . . .
 C160 C 0.5699(2) 0.8351(3) 0.6010(2) 0.056(2) Uani 1 1 d . . . . .
 H16A H 0.572568 0.814287 0.623069 0.084 Uiso 1 1 calc GR . . . .
 H16B H 0.575434 0.815169 0.581018 0.084 Uiso 1 1 calc GR . . . .
 H16C H 0.548815 0.845788 0.594829 0.084 Uiso 1 1 calc GR . . . .
 O30 O 0.6491(2) 1.0007(7) 0.8924(3) 0.194(8) Uani 1 1 d . . . A 1
 C137 C 0.6624(10) 1.0203(7) 0.9114(4) 0.32(2) Uani 1 1 d . . . A 1

loop_
  _atom_site_aniso_label
  _atom_site_aniso_U_11
  _atom_site_aniso_U_22
  _atom_site_aniso_U_33
  _atom_site_aniso_U_23
  _atom_site_aniso_U_13
  _atom_site_aniso_U_12
 Rh1 0.0230(2) 0.0279(2) 0.0178(2) -0.00539(19) 0.00629(18) -0.00265(19)
 Rh2 0.0193(2) 0.0240(2) 0.0176(2) -0.00325(18) 0.00473(17) -0.00007(18)
 Rh3 0.0462(3) 0.0301(3) 0.0198(3) -0.0079(2) 0.0085(2) 0.0033(2)
 Rh4 0.0327(3) 0.0290(3) 0.0204(2) -0.00684(19) 0.0071(2) -0.0001(2)
 Rh5 0.0324(3) 0.0220(2) 0.0494(3) 0.0082(2) 0.0186(2) 0.0067(2)
 Rh6 0.0292(3) 0.0223(2) 0.0444(3) 0.0111(2) 0.0097(2) 0.0050(2)
 Rh7 0.0245(2) 0.0190(2) 0.0223(2) 0.00486(18) 0.00234(19) -0.00314(19)
 Rh8 0.0267(2) 0.0173(2) 0.0231(2) 0.00096(18) 0.00269(19) -0.00132(19)
 S1 0.0413(10) 0.0571(11) 0.0246(9) -0.0154(8) 0.0154(7) -0.0124(9)
 S2 0.0855(15) 0.0441(11) 0.0266(9) -0.0031(8) 0.0192(10) 0.0049(11)
 S3 0.0507(12) 0.0638(14) 0.0649(15) 0.0205(11) 0.0270(11) 0.0015(11)
 S4 0.0387(9) 0.0462(10) 0.0269(9) 0.0096(7) 0.0039(7) -0.0080(8)
 O1 0.033(2) 0.028(2) 0.027(2) -0.0056(18) 0.0069(19) -0.0013(19)
 O2 0.028(2) 0.028(2) 0.026(2) -0.0052(18) 0.0078(18) 0.0002(18)
 O3 0.073(4) 0.036(3) 0.028(3) -0.009(2) 0.019(2) 0.013(3)
 O4 0.044(3) 0.028(2) 0.029(3) -0.0051(19) 0.008(2) 0.005(2)
 O5 0.043(3) 0.034(3) 0.027(2) -0.0069(19) 0.014(2) -0.005(2)
 O6 0.036(2) 0.028(2) 0.029(2) -0.0073(18) 0.013(2) -0.0062(19)
 O7 0.042(3) 0.028(2) 0.042(3) -0.002(2) 0.022(2) -0.001(2)
 O8 0.035(2) 0.027(2) 0.038(3) 0.000(2) 0.011(2) 0.003(2)
 O9 0.031(2) 0.026(2) 0.039(3) 0.005(2) 0.012(2) 0.0100(19)
 O10 0.033(2) 0.023(2) 0.035(3) 0.0059(19) 0.006(2) 0.0065(19)
 O11 0.056(3) 0.021(2) 0.018(2) 0.0069(17) 0.013(2) 0.010(2)
 O12 0.037(2) 0.018(2) 0.021(2) 0.0013(16) 0.0059(18) -0.0009(18)
 O13 0.031(2) 0.057(3) 0.027(2) -0.006(2) 0.009(2) -0.017(2)
 O14 0.025(2) 0.034(2) 0.022(2) 0.0010(18) 0.0041(17) -0.0054(19)
 O15 0.020(2) 0.032(2) 0.025(2) -0.0052(18) 0.0065(17) -0.0052(18)
 O16 0.022(2) 0.026(2) 0.022(2) -0.0041(17) 0.0069(17) -0.0016(17)
 O17 0.109(5) 0.060(4) 0.047(4) 0.027(3) 0.030(4) 0.003(4)
 O18 0.068(3) 0.056(3) 0.021(2) 0.005(2) 0.014(2) 0.040(3)
 O19 0.035(3) 0.099(5) 0.022(3) 0.009(3) 0.001(2) -0.018(3)
 O20 0.057(4) 0.135(6) 0.049(4) 0.029(4) 0.033(3) 0.036(4)
 O21 0.165(12) 0.244(17) 0.121(9) -0.071(10) -0.046(8) -0.027(12)
 O22 0.069(4) 0.075(4) 0.051(4) 0.002(3) 0.020(3) -0.026(3)
 O23 0.113(5) 0.057(4) 0.039(3) -0.022(3) 0.009(3) 0.025(4)
 O24 0.098(5) 0.042(3) 0.035(3) 0.008(2) 0.024(3) -0.010(3)
 O25 0.274(17) 0.074(6) 0.261(16) -0.049(8) 0.205(15) -0.004(9)
 O26 0.272(14) 0.215(12) 0.125(8) 0.133(9) 0.134(9) 0.183(11)
 O27 0.071(5) 0.199(11) 0.142(8) 0.069(8) 0.068(5) 0.022(6)
 O28 0.043(3) 0.078(4) 0.077(5) -0.022(4) -0.004(3) 0.020(3)
 O29 0.117(7) 0.138(8) 0.098(6) -0.051(5) 0.071(5) -0.086(6)
 O31 0.40(2) 0.33(2) 0.090(8) 0.129(11) 0.106(12) 0.293(19)
 O32 0.094(5) 0.056(4) 0.103(6) -0.018(4) 0.051(4) 0.015(4)
 O33 0.077(4) 0.076(4) 0.026(3) -0.012(3) 0.016(3) -0.037(3)
 O34 0.106(5) 0.087(5) 0.019(3) -0.005(3) -0.003(3) 0.013(4)
 O35 0.114(6) 0.082(5) 0.075(5) 0.003(4) 0.056(5) -0.011(5)
 O36 0.062(4) 0.076(4) 0.051(4) 0.030(3) 0.017(3) 0.001(3)
 N1 0.023(2) 0.032(3) 0.020(3) -0.001(2) 0.005(2) -0.001(2)
 N2 0.022(2) 0.026(3) 0.016(2) -0.002(2) 0.0059(19) 0.003(2)
 N3 0.025(3) 0.036(3) 0.022(3) -0.002(2) 0.002(2) -0.008(2)
 N4 0.020(2) 0.033(3) 0.023(3) 0.003(2) 0.004(2) -0.003(2)
 N5 0.042(3) 0.060(4) 0.027(3) -0.012(3) 0.001(3) 0.005(3)
 N6 0.032(3) 0.049(4) 0.035(3) -0.013(3) 0.001(3) 0.004(3)
 N7 0.044(3) 0.031(3) 0.026(3) -0.011(2) 0.009(2) 0.003(3)
 N8 0.034(3) 0.028(3) 0.026(3) 0.001(2) 0.005(2) 0.001(2)
 N9 0.056(4) 0.018(3) 0.073(5) 0.009(3) 0.030(4) 0.012(3)
 N10 0.033(3) 0.026(3) 0.072(5) 0.019(3) 0.020(3) 0.010(3)
 N11 0.030(3) 0.037(3) 0.066(5) 0.029(3) 0.020(3) 0.011(3)
 N12 0.030(3) 0.029(3) 0.065(4) 0.017(3) 0.012(3) 0.006(2)
 N13 0.029(3) 0.035(3) 0.024(3) 0.001(2) 0.006(2) -0.010(2)
 N14 0.026(3) 0.030(3) 0.026(3) -0.004(2) -0.002(2) -0.005(2)
 N15 0.048(3) 0.032(3) 0.035(3) 0.012(3) 0.014(3) 0.015(3)
 N16 0.036(3) 0.023(3) 0.035(3) 0.002(2) -0.001(2) 0.003(2)
 C1 0.024(3) 0.038(4) 0.023(3) -0.002(3) 0.008(3) -0.001(3)
 C2 0.049(4) 0.035(4) 0.034(4) -0.009(3) 0.005(3) 0.004(3)
 C3 0.032(3) 0.031(3) 0.035(4) -0.007(3) 0.011(3) 0.001(3)
 C4 0.029(3) 0.032(3) 0.020(3) -0.011(3) 0.004(2) -0.002(3)
 C5 0.031(3) 0.033(3) 0.029(3) -0.008(3) 0.005(3) -0.002(3)
 C6 0.048(4) 0.029(3) 0.034(4) -0.005(3) 0.012(3) 0.006(3)
 C7 0.108(7) 0.034(4) 0.037(4) -0.004(3) 0.028(5) 0.027(5)
 C8 0.089(6) 0.034(4) 0.031(4) -0.003(3) 0.021(4) 0.012(4)
 C9 0.049(4) 0.028(3) 0.023(3) -0.007(3) 0.019(3) 0.000(3)
 C10 0.034(3) 0.018(3) 0.044(4) -0.007(3) 0.019(3) 0.002(3)
 C11 0.037(4) 0.026(3) 0.034(4) 0.001(3) 0.016(3) -0.004(3)
 C12 0.035(4) 0.032(3) 0.036(4) 0.009(3) 0.013(3) -0.004(3)
 C13 0.039(4) 0.031(3) 0.028(3) 0.007(3) 0.008(3) 0.003(3)
 C14 0.037(4) 0.027(3) 0.035(4) -0.006(3) 0.014(3) 0.000(3)
 C15 0.062(5) 0.064(5) 0.039(4) -0.026(4) 0.036(4) -0.035(4)
 C16 0.060(5) 0.064(5) 0.034(4) -0.025(4) 0.028(4) -0.031(4)
 C17 0.025(3) 0.020(3) 0.028(3) 0.007(3) -0.008(3) -0.002(2)
 C18 0.030(3) 0.025(3) 0.018(3) 0.007(2) -0.001(2) 0.000(3)
 C19 0.038(4) 0.016(3) 0.033(4) 0.005(2) 0.004(3) 0.003(3)
 C20 0.029(3) 0.024(3) 0.022(3) 0.014(2) 0.002(2) 0.003(3)
 C21 0.028(3) 0.021(3) 0.024(3) 0.001(2) 0.004(2) -0.003(2)
 C22 0.045(4) 0.019(3) 0.027(3) -0.003(2) 0.005(3) 0.003(3)
 C23 0.116(7) 0.031(4) 0.018(3) 0.009(3) 0.017(4) 0.027(4)
 C24 0.112(7) 0.039(4) 0.017(3) 0.000(3) 0.011(4) 0.029(5)
 C25 0.030(3) 0.036(4) 0.016(3) 0.001(3) -0.001(2) -0.008(3)
 C26 0.022(3) 0.030(3) 0.016(3) -0.003(2) 0.005(2) 0.007(2)
 C27 0.030(3) 0.041(4) 0.023(3) -0.002(3) 0.010(3) -0.009(3)
 C28 0.031(3) 0.020(3) 0.021(3) -0.002(2) 0.001(2) 0.001(2)
 C29 0.024(3) 0.025(3) 0.027(3) 0.001(2) 0.009(2) 0.000(2)
 C30 0.026(3) 0.029(3) 0.027(3) 0.005(3) 0.007(3) 0.000(3)
 C31 0.035(4) 0.096(7) 0.022(4) -0.009(4) 0.007(3) -0.020(4)
 C32 0.044(4) 0.105(7) 0.022(4) -0.011(4) 0.017(3) -0.034(5)
 C33 0.019(3) 0.024(3) 0.022(3) 0.000(2) 0.000(2) 0.001(2)
 C34 0.031(3) 0.025(3) 0.026(3) 0.000(3) 0.008(3) 0.003(3)
 C35 0.035(4) 0.048(4) 0.056(5) 0.021(4) 0.019(4) 0.010(3)
 C36 0.057(5) 0.055(5) 0.073(6) 0.029(4) 0.047(5) 0.013(4)
 C37 0.072(6) 0.039(4) 0.045(5) 0.013(4) 0.024(4) -0.005(4)
 C38 0.051(5) 0.038(4) 0.037(4) 0.009(3) -0.010(3) -0.004(3)
 C39 0.033(3) 0.033(4) 0.030(4) -0.001(3) -0.007(3) 0.000(3)
 C40 0.157(13) 0.092(9) 0.138(12) 0.072(8) 0.111(11) 0.031(9)
 C41 0.020(3) 0.020(3) 0.024(3) 0.000(2) 0.003(2) 0.002(2)
 C42 0.039(4) 0.025(3) 0.030(3) 0.002(3) 0.010(3) 0.011(3)
 C43 0.050(4) 0.039(4) 0.025(3) 0.012(3) 0.010(3) 0.023(3)
 C44 0.035(3) 0.034(3) 0.023(3) -0.004(3) 0.012(3) 0.007(3)
 C45 0.028(3) 0.022(3) 0.030(3) 0.002(2) 0.006(3) 0.008(3)
 C46 0.023(3) 0.030(3) 0.026(3) 0.006(3) 0.003(3) 0.003(3)
 C47 0.079(6) 0.066(6) 0.030(4) -0.014(4) 0.011(4) 0.039(5)
 C48 0.027(3) 0.035(4) 0.025(3) -0.007(3) 0.004(3) -0.010(3)
 C49 0.025(3) 0.036(4) 0.025(3) -0.001(3) 0.005(3) -0.004(3)
 C50 0.040(4) 0.031(3) 0.029(4) 0.002(3) 0.013(3) 0.000(3)
 C51 0.038(4) 0.043(4) 0.023(3) 0.006(3) 0.008(3) 0.005(3)
 C52 0.021(3) 0.062(5) 0.022(3) 0.010(3) 0.000(3) 0.000(3)
 C53 0.036(4) 0.045(4) 0.024(3) -0.010(3) 0.004(3) -0.016(3)
 C54 0.037(4) 0.033(3) 0.029(4) 0.000(3) 0.009(3) -0.002(3)
 C55 0.048(5) 0.124(9) 0.036(5) -0.005(5) 0.002(4) -0.018(6)
 C56 0.025(3) 0.038(4) 0.021(3) -0.007(3) 0.007(2) -0.009(3)
 C57 0.027(3) 0.028(3) 0.028(3) -0.001(3) 0.005(3) -0.001(3)
 C58 0.033(4) 0.043(4) 0.034(4) 0.006(3) 0.010(3) 0.002(3)
 C59 0.042(4) 0.109(8) 0.034(4) 0.023(5) 0.019(4) 0.006(5)
 C60 0.034(4) 0.135(9) 0.037(5) 0.018(5) 0.018(4) 0.012(5)
 C61 0.029(4) 0.093(7) 0.037(4) 0.009(4) 0.008(3) 0.003(4)
 C62 0.101(9) 0.148(12) 0.070(8) 0.003(8) 0.050(7) 0.046(9)
 C63 0.037(4) 0.063(5) 0.033(4) -0.018(4) 0.000(3) -0.002(4)
 C64 0.051(5) 0.097(7) 0.037(5) -0.025(5) 0.003(4) 0.013(5)
 C65 0.089(8) 0.122(10) 0.053(6) -0.018(6) 0.001(6) 0.051(7)
 C66 0.122(12) 0.174(16) 0.048(7) 0.003(8) -0.007(7) 0.063(12)
 C67 0.083(9) 0.162(16) 0.065(8) -0.024(9) -0.027(7) 0.024(10)
 C68 0.055(7) 0.181(16) 0.094(10) -0.075(11) 0.010(7) -0.017(9)
 C69 0.043(5) 0.141(10) 0.054(6) -0.057(6) 0.006(4) -0.013(6)
 C70 0.19(2) 0.22(3) 0.41(5) -0.16(3) 0.12(3) -0.12(2)
 C71 0.028(3) 0.055(4) 0.032(4) -0.018(3) 0.009(3) -0.009(3)
 C72 0.040(4) 0.045(4) 0.041(4) -0.010(3) 0.013(3) -0.011(3)
 C73 0.041(4) 0.047(4) 0.037(4) -0.006(3) 0.016(3) -0.009(3)
 C74 0.038(4) 0.065(5) 0.033(4) -0.003(4) 0.006(3) -0.009(4)
 C75 0.046(4) 0.054(5) 0.053(5) -0.001(4) 0.010(4) -0.021(4)
 C76 0.036(4) 0.064(5) 0.036(4) -0.017(4) 0.001(3) -0.014(4)
 C77 0.137(11) 0.088(8) 0.057(7) -0.010(6) 0.042(7) -0.028(8)
 C78 0.051(4) 0.029(3) 0.033(4) -0.010(3) 0.016(3) -0.004(3)
 C79 0.061(5) 0.028(3) 0.025(3) -0.005(3) 0.009(3) 0.004(3)
 C80 0.057(5) 0.045(4) 0.040(4) -0.018(3) -0.001(4) 0.008(4)
 C81 0.087(7) 0.054(5) 0.023(4) -0.009(3) -0.002(4) 0.004(5)
 C82 0.083(6) 0.052(5) 0.033(4) -0.006(4) 0.020(4) 0.025(5)
 C83 0.072(6) 0.051(5) 0.039(4) -0.005(4) 0.018(4) 0.024(4)
 C84 0.050(4) 0.055(5) 0.026(4) -0.004(3) 0.008(3) 0.008(4)
 C85 0.161(12) 0.099(9) 0.040(6) -0.044(6) -0.023(6) 0.069(8)
 C86 0.038(4) 0.030(3) 0.026(3) -0.003(3) 0.008(3) -0.001(3)
 C87 0.051(4) 0.028(3) 0.025(3) 0.002(3) 0.007(3) -0.009(3)
 C88 0.062(5) 0.035(4) 0.026(4) -0.001(3) 0.013(3) -0.004(4)
 C89 0.062(5) 0.031(4) 0.041(4) 0.003(3) 0.013(4) 0.014(4)
 C90 0.063(5) 0.034(4) 0.044(4) -0.003(3) 0.020(4) -0.010(4)
 C91 0.054(4) 0.032(4) 0.030(4) -0.008(3) 0.008(3) -0.003(3)
 C92 0.235(17) 0.061(7) 0.063(7) 0.000(5) 0.076(9) -0.052(9)
 C93 0.048(5) 0.027(4) 0.100(7) 0.022(4) 0.047(5) 0.016(3)
 C94 0.109(8) 0.030(4) 0.085(8) 0.011(5) 0.072(7) 0.009(5)
 C95 0.175(13) 0.046(5) 0.057(6) -0.004(5) 0.068(8) 0.026(7)
 C96 0.211(16) 0.068(7) 0.065(7) -0.004(6) 0.061(9) 0.025(9)
 C97 0.141(11) 0.029(5) 0.125(10) -0.014(6) 0.105(10) 0.010(6)
 C98 0.098(10) 0.075(9) 0.181(17) -0.007(10) 0.080(11) 0.004(8)
 C99 0.117(9) 0.027(4) 0.184(13) 0.004(6) 0.119(10) 0.017(5)
 C100 0.135(14) 0.29(3) 0.082(10) -0.075(13) -0.046(10) -0.066(16)
 C101 0.039(4) 0.041(4) 0.074(6) 0.033(4) 0.025(4) 0.013(3)
 C102 0.050(5) 0.046(5) 0.076(6) 0.031(4) 0.027(4) 0.016(4)
 C103 0.085(7) 0.106(9) 0.111(9) 0.077(7) 0.073(7) 0.056(7)
 C104 0.119(10) 0.140(11) 0.119(10) 0.104(9) 0.087(9) 0.088(9)
 C105 0.114(9) 0.150(12) 0.113(10) 0.102(9) 0.075(8) 0.100(9)
 C106 0.062(6) 0.085(7) 0.080(7) 0.049(6) 0.037(5) 0.046(5)
 C107 0.160(14) 0.152(14) 0.147(13) 0.119(12) 0.073(11) 0.089(12)
 C108 0.031(4) 0.037(4) 0.057(5) 0.023(4) 0.008(4) 0.009(3)
 C109 0.027(4) 0.077(6) 0.075(6) 0.039(5) 0.017(4) 0.014(4)
 C110 0.054(5) 0.093(7) 0.067(6) 0.040(5) 0.033(5) 0.044(5)
 C111 0.055(6) 0.108(10) 0.079(7) -0.005(7) 0.011(5) 0.041(6)
 C112 0.045(5) 0.071(7) 0.118(10) 0.033(7) 0.030(6) 0.020(5)
 C113 0.056(6) 0.090(9) 0.149(12) 0.046(9) 0.033(7) 0.002(6)
 C114 0.041(5) 0.083(7) 0.090(8) 0.034(6) 0.013(5) -0.006(5)
 C115 0.166(17) 0.188(19) 0.26(2) 0.040(17) 0.143(17) -0.069(15)
 C116 0.034(4) 0.027(3) 0.045(4) 0.010(3) 0.002(3) 0.002(3)
 C117 0.033(4) 0.033(4) 0.061(5) 0.001(4) 0.001(3) 0.004(3)
 C118 0.041(4) 0.035(4) 0.072(6) -0.015(4) 0.006(4) 0.011(3)
 C119 0.040(4) 0.042(4) 0.065(6) -0.004(4) 0.000(4) 0.008(4)
 C120 0.025(4) 0.061(5) 0.070(6) 0.010(4) 0.000(4) 0.007(4)
 C121 0.037(4) 0.049(5) 0.069(6) 0.011(4) 0.007(4) 0.013(4)
 C122 0.048(5) 0.089(7) 0.069(7) 0.007(5) -0.006(5) 0.014(5)
 C123 0.030(3) 0.033(4) 0.035(4) 0.001(3) 0.000(3) -0.013(3)
 C124 0.036(4) 0.065(5) 0.028(4) -0.004(3) 0.003(3) -0.023(4)
 C125 0.040(4) 0.092(7) 0.040(5) -0.023(4) 0.011(4) -0.016(4)
 C126 0.045(5) 0.154(11) 0.045(6) -0.038(7) 0.013(4) -0.028(6)
 C127 0.054(6) 0.115(10) 0.118(11) -0.065(8) 0.058(7) -0.052(7)
 C128 0.127(10) 0.075(7) 0.044(5) -0.011(5) 0.044(6) -0.062(7)
 C129 0.064(5) 0.051(5) 0.047(5) -0.011(4) 0.027(4) -0.034(4)
 C130 0.103(10) 0.174(16) 0.225(19) -0.084(14) 0.130(12) -0.053(11)
 C131 0.028(3) 0.036(4) 0.023(3) -0.005(3) -0.005(3) 0.004(3)
 C132 0.051(5) 0.042(4) 0.044(5) -0.004(3) -0.001(4) -0.002(4)
 C133 0.055(5) 0.070(6) 0.064(6) -0.031(5) -0.002(5) -0.009(5)
 C134 0.047(5) 0.130(10) 0.042(5) -0.022(6) -0.009(4) -0.002(6)
 C135 0.050(5) 0.131(10) 0.036(5) 0.001(5) 0.005(4) 0.004(6)
 C136 0.044(4) 0.066(5) 0.036(4) 0.001(4) 0.006(3) 0.009(4)
 C138 0.052(4) 0.020(3) 0.046(4) 0.011(3) 0.009(4) 0.007(3)
 C139 0.074(6) 0.065(6) 0.042(5) 0.026(4) 0.022(4) 0.048(5)
 C140 0.074(7) 0.171(13) 0.050(6) 0.023(7) 0.005(5) 0.073(8)
 C141 0.135(13) 0.25(2) 0.061(8) 0.043(11) 0.012(8) 0.145(15)
 C142 0.29(3) 0.21(2) 0.060(9) 0.079(12) 0.058(12) 0.22(2)
 C143 0.30(2) 0.077(9) 0.099(11) 0.061(8) 0.110(14) 0.122(13)
 C144 0.166(12) 0.043(5) 0.071(7) 0.026(5) 0.045(7) 0.043(7)
 C145 0.46(4) 0.53(5) 0.024(7) 0.044(15) 0.031(14) 0.41(4)
 C146 0.043(4) 0.027(3) 0.040(4) 0.000(3) 0.011(3) 0.011(3)
 C147 0.074(6) 0.028(4) 0.060(5) -0.006(4) 0.028(5) -0.004(4)
 C148 0.091(7) 0.042(5) 0.070(6) 0.002(4) 0.050(6) 0.007(5)
 C149 0.062(5) 0.034(4) 0.060(5) -0.008(4) 0.024(4) 0.008(4)
 C150 0.087(7) 0.023(4) 0.075(6) 0.000(4) 0.040(5) -0.003(4)
 C151 0.084(6) 0.025(4) 0.061(5) 0.002(4) 0.031(5) 0.001(4)
 C152 0.144(12) 0.072(8) 0.143(13) -0.035(8) 0.069(10) 0.006(8)
 C153 0.038(5) 0.160(11) 0.059(6) -0.048(7) 0.021(4) 0.001(6)
 C154 0.065(5) 0.061(5) 0.049(5) -0.033(4) 0.015(4) -0.007(4)
 C155 0.133(9) 0.049(5) 0.050(5) -0.004(4) 0.046(6) 0.007(6)
 C156 0.081(6) 0.062(6) 0.045(5) -0.009(4) 0.032(5) -0.006(5)
 C157 0.043(6) 0.193(15) 0.114(10) 0.101(10) -0.010(6) -0.006(7)
 C158 0.064(6) 0.074(6) 0.101(8) 0.061(6) 0.043(6) 0.032(5)
 C159 0.050(4) 0.054(5) 0.030(4) 0.001(3) 0.013(3) 0.003(4)
 C160 0.078(6) 0.063(5) 0.031(4) -0.015(4) 0.023(4) -0.043(5)
 O30 0.097(7) 0.41(2) 0.068(6) -0.131(10) -0.007(5) 0.004(10)
 C137 0.76(7) 0.112(14) 0.053(9) -0.027(9) -0.06(2) 0.16(3)

_geom_special_details
;
 All esds (except the esd in the dihedral angle between two l.s. planes)
 are estimated using the full covariance matrix.  The cell esds are taken
 into account individually in the estimation of esds in distances, angles
 and torsion angles; correlations between esds in cell parameters are only
 used when they are defined by crystal symmetry.  An approximate (isotropic)
 treatment of cell esds is used for estimating esds involving l.s. planes.
;
loop_
  _geom_bond_atom_site_label_1
  _geom_bond_atom_site_label_2
  _geom_bond_distance
  _geom_bond_site_symmetry_2
  _geom_bond_publ_flag
 Rh1 Rh2 2.4308(6) . ?
 Rh1 S1 2.4314(17) . ?
 Rh1 O1 2.083(4) . ?
 Rh1 O15 2.076(4) . ?
 Rh1 N1 2.032(5) . ?
 Rh1 N3 2.037(5) . ?
 Rh2 O2 2.067(4) . ?
 Rh2 O16 2.067(4) . ?
 Rh2 N2 2.006(5) . ?
 Rh2 N4 2.001(5) . ?
 Rh3 Rh4 2.4337(7) . ?
 Rh3 S2 2.4346(19) . ?
 Rh3 O3 2.071(5) . ?
 Rh3 O5 2.094(5) . ?
 Rh3 N5 2.021(6) . ?
 Rh3 N7 2.046(6) . ?
 Rh4 O4 2.047(4) . ?
 Rh4 O6 2.055(4) . ?
 Rh4 N6 1.993(6) . ?
 Rh4 N8 2.003(5) . ?
 Rh5 Rh6 2.4318(8) . ?
 Rh5 S3 2.465(2) . ?
 Rh5 O7 2.072(5) . ?
 Rh5 O9 2.062(4) . ?
 Rh5 N9 2.046(5) . ?
 Rh5 N11 2.049(6) . ?
 Rh6 O8 2.045(5) . ?
 Rh6 O10 2.076(4) . ?
 Rh6 N10 2.009(6) . ?
 Rh6 N12 1.995(6) . ?
 Rh7 Rh8 2.4337(7) . ?
 Rh7 S4 2.4664(19) . ?
 Rh7 O11 2.062(4) . ?
 Rh7 O13 2.069(4) . ?
 Rh7 N13 2.039(5) . ?
 Rh7 N15 2.027(5) . ?
 Rh8 O12 2.064(4) . ?
 Rh8 O14 2.072(4) . ?
 Rh8 N14 2.005(5) . ?
 Rh8 N16 1.997(5) . ?
 S1 O33 1.457(6) . ?
 S1 C153 1.783(9) . ?
 S1 C154 1.792(8) . ?
 S2 O34 1.470(6) . ?
 S2 C155 1.778(9) . ?
 S2 C156 1.800(9) . ?
 S3 O35 1.448(7) . ?
 S3 C157 1.788(10) . ?
 S3 C158 1.766(10) . ?
 S4 O36 1.462(6) . ?
 S4 C159 1.805(8) . ?
 S4 C160 1.798(7) . ?
 O1 C1 1.274(7) . ?
 O2 C1 1.269(7) . ?
 O3 C2 1.292(8) . ?
 O4 C2 1.267(8) . ?
 O5 C9 1.276(7) . ?
 O6 C9 1.268(7) . ?
 O7 C10 1.283(8) . ?
 O8 C10 1.255(8) . ?
 O9 C17 1.259(8) . ?
 O10 C17 1.283(7) . ?
 O11 C18 1.270(7) . ?
 O12 C18 1.270(7) . ?
 O13 C25 1.270(7) . ?
 O14 C25 1.260(7) . ?
 O15 C26 1.271(7) . ?
 O16 C26 1.260(7) . ?
 O17 C37 1.396(9) . ?
 O17 C40 1.431(13) . ?
 O18 C44 1.379(7) . ?
 O18 C47 1.434(9) . ?
 O19 C52 1.366(8) . ?
 O19 C55 1.410(11) . ?
 O20 C59 1.384(9) . ?
 O20 C62 1.450(12) . ?
 O21 C67 1.485(17) . ?
 O21 C70 1.17(2) . ?
 O22 C74 1.386(9) . ?
 O22 C77 1.416(11) . ?
 O23 C82 1.369(9) . ?
 O23 C85 1.421(12) . ?
 O24 C89 1.377(9) . ?
 O24 C92 1.442(12) . ?
 O25 C97 1.432(15) . ?
 O25 C100 1.201(19) . ?
 O26 C104 1.358(12) . ?
 O26 C107 1.529(16) . ?
 O27 C112 1.465(13) . ?
 O27 C115 1.52(2) . ?
 O28 C119 1.383(10) . ?
 O28 C122 1.413(10) . ?
 O29 C127 1.392(12) . ?
 O29 C130 1.518(19) . ?
 O31 C142 1.386(15) . ?
 O31 C145 1.36(4) . ?
 O32 C149 1.378(10) . ?
 O32 C152 1.392(13) . ?
 N1 C33 1.325(7) . ?
 N1 C34 1.432(8) . ?
 N2 C33 1.318(7) . ?
 N2 C41 1.412(7) . ?
 N3 C48 1.326(8) . ?
 N3 C49 1.423(8) . ?
 N4 C48 1.316(8) . ?
 N4 C56 1.415(8) . ?
 N5 C63 1.325(10) . ?
 N5 C64 1.434(10) . ?
 N6 C63 1.299(9) . ?
 N6 C71 1.414(9) . ?
 N7 C78 1.318(9) . ?
 N7 C79 1.431(8) . ?
 N8 C78 1.300(8) . ?
 N8 C86 1.423(8) . ?
 N9 C93 1.324(11) . ?
 N9 C94 1.402(12) . ?
 N10 C93 1.291(11) . ?
 N10 C101 1.408(10) . ?
 N11 C108 1.295(10) . ?
 N11 C109 1.436(9) . ?
 N12 C108 1.313(9) . ?
 N12 C116 1.431(10) . ?
 N13 C123 1.318(8) . ?
 N13 C124 1.429(9) . ?
 N14 C123 1.304(8) . ?
 N14 C131 1.426(8) . ?
 N15 C138 1.311(9) . ?
 N15 C139 1.416(9) . ?
 N16 C138 1.309(9) . ?
 N16 C146 1.417(9) . ?
 C1 C3 1.486(9) . ?
 C2 C6 1.487(10) . ?
 C3 C4 1.384(9) . ?
 C3 C8 1.413(9) . ?
 C4 C5 1.395(9) . ?
 C5 C6 1.386(9) . ?
 C6 C7 1.363(10) . ?
 C7 C8 1.366(10) . ?
 C9 C11 1.479(9) . ?
 C10 C14 1.491(9) . ?
 C11 C12 1.401(9) . ?
 C11 C16 1.385(9) . ?
 C12 C13 1.383(9) . ?
 C13 C14 1.397(9) . ?
 C14 C15 1.350(10) . ?
 C15 C16 1.371(10) . ?
 C17 C19 1.503(8) . ?
 C18 C22 1.502(8) . ?
 C19 C20 1.397(9) . ?
 C19 C24 1.369(9) . ?
 C20 C21 1.397(8) . ?
 C21 C22 1.363(9) . ?
 C22 C23 1.409(9) . ?
 C23 C24 1.373(10) . ?
 C25 C27 1.505(8) . ?
 C26 C30 1.496(8) . ?
 C27 C28 1.401(8) . ?
 C27 C32 1.373(9) . ?
 C28 C29 1.383(8) . ?
 C29 C30 1.389(9) . ?
 C30 C31 1.379(9) . ?
 C31 C32 1.387(10) . ?
 C34 C35 1.392(9) . ?
 C34 C39 1.376(9) . ?
 C35 C36 1.376(10) . ?
 C36 C37 1.369(12) . ?
 C37 C38 1.355(11) . ?
 C38 C39 1.369(10) . ?
 C41 C42 1.410(8) . ?
 C41 C46 1.387(8) . ?
 C42 C43 1.374(9) . ?
 C43 C44 1.379(9) . ?
 C44 C45 1.398(9) . ?
 C45 C46 1.385(9) . ?
 C49 C50 1.393(9) . ?
 C49 C54 1.381(9) . ?
 C50 C51 1.386(9) . ?
 C51 C52 1.373(10) . ?
 C52 C53 1.380(10) . ?
 C53 C54 1.403(9) . ?
 C56 C57 1.380(9) . ?
 C56 C61 1.389(10) . ?
 C57 C58 1.381(9) . ?
 C58 C59 1.386(11) . ?
 C59 C60 1.379(11) . ?
 C60 C61 1.386(11) . ?
 C64 C65 1.430(16) . ?
 C64 C69 1.364(14) . ?
 C65 C66 1.374(15) . ?
 C66 C67 1.28(2) . ?
 C67 C68 1.43(2) . ?
 C67 C70 2.01(3) . ?
 C68 C69 1.424(16) . ?
 C71 C72 1.409(9) . ?
 C71 C76 1.378(10) . ?
 C72 C73 1.369(10) . ?
 C73 C74 1.390(11) . ?
 C74 C75 1.373(11) . ?
 C75 C76 1.370(11) . ?
 C79 C80 1.389(10) . ?
 C79 C84 1.368(10) . ?
 C80 C81 1.396(10) . ?
 C81 C82 1.385(12) . ?
 C82 C83 1.380(12) . ?
 C83 C84 1.392(10) . ?
 C86 C87 1.388(9) . ?
 C86 C91 1.381(9) . ?
 C87 C88 1.371(9) . ?
 C88 C89 1.383(10) . ?
 C89 C90 1.373(11) . ?
 C90 C91 1.372(10) . ?
 C94 C95 1.330(16) . ?
 C94 C99 1.404(13) . ?
 C95 C96 1.382(14) . ?
 C96 C97 1.493(19) . ?
 C97 C98 1.339(19) . ?
 C98 C99 1.313(18) . ?
 C101 C102 1.390(11) . ?
 C101 C106 1.412(10) . ?
 C102 C103 1.377(12) . ?
 C103 C104 1.376(13) . ?
 C104 C105 1.403(15) . ?
 C105 C106 1.370(12) . ?
 C109 C110 1.383(14) . ?
 C109 C114 1.413(14) . ?
 C110 C111 1.455(14) . ?
 C111 C112 1.373(16) . ?
 C112 C113 1.305(17) . ?
 C113 C114 1.396(14) . ?
 C116 C117 1.392(10) . ?
 C116 C121 1.360(10) . ?
 C117 C118 1.356(11) . ?
 C118 C119 1.383(11) . ?
 C119 C120 1.368(12) . ?
 C120 C121 1.407(12) . ?
 C124 C125 1.398(12) . ?
 C124 C129 1.368(11) . ?
 C125 C126 1.366(12) . ?
 C126 C127 1.367(18) . ?
 C127 C128 1.383(17) . ?
 C128 C129 1.449(12) . ?
 C131 C132 1.367(10) . ?
 C131 C136 1.390(10) . ?
 C132 C133 1.416(11) . ?
 C133 C134 1.367(14) . ?
 C134 C135 1.332(15) . ?
 C134 O30 1.393(12) . ?
 C135 C136 1.344(12) . ?
 C139 C140 1.386(16) . ?
 C139 C144 1.377(15) . ?
 C140 C141 1.390(16) . ?
 C141 C142 1.40(3) . ?
 C142 C143 1.39(3) . ?
 C143 C144 1.352(16) . ?
 C146 C147 1.391(10) . ?
 C146 C151 1.360(10) . ?
 C147 C148 1.385(11) . ?
 C148 C149 1.379(11) . ?
 C149 C150 1.348(11) . ?
 C150 C151 1.417(11) . ?
 O30 C137 0.99(3) . ?

loop_
  _geom_angle_atom_site_label_1
  _geom_angle_atom_site_label_2
  _geom_angle_atom_site_label_3
  _geom_angle
  _geom_angle_site_symmetry_1
  _geom_angle_site_symmetry_3
  _geom_angle_publ_flag
 Rh2 Rh1 S1 168.67(6) . . ?
 O1 Rh1 Rh2 86.34(12) . . ?
 O1 Rh1 S1 84.08(13) . . ?
 O15 Rh1 Rh2 86.12(11) . . ?
 O15 Rh1 S1 87.82(12) . . ?
 O15 Rh1 O1 89.87(17) . . ?
 N1 Rh1 Rh2 87.44(14) . . ?
 N1 Rh1 S1 101.97(15) . . ?
 N1 Rh1 O1 173.65(18) . . ?
 N1 Rh1 O15 88.46(18) . . ?
 N1 Rh1 N3 92.2(2) . . ?
 N3 Rh1 Rh2 87.15(14) . . ?
 N3 Rh1 S1 98.65(15) . . ?
 N3 Rh1 O1 88.7(2) . . ?
 N3 Rh1 O15 173.20(18) . . ?
 O2 Rh2 Rh1 88.27(11) . . ?
 O2 Rh2 O16 90.16(16) . . ?
 O16 Rh2 Rh1 88.45(11) . . ?
 N2 Rh2 Rh1 89.07(13) . . ?
 N2 Rh2 O2 177.32(18) . . ?
 N2 Rh2 O16 89.40(18) . . ?
 N4 Rh2 Rh1 89.35(14) . . ?
 N4 Rh2 O2 89.87(19) . . ?
 N4 Rh2 O16 177.80(18) . . ?
 N4 Rh2 N2 90.5(2) . . ?
 Rh4 Rh3 S2 168.23(6) . . ?
 O3 Rh3 Rh4 86.17(13) . . ?
 O3 Rh3 S2 88.82(14) . . ?
 O3 Rh3 O5 89.0(2) . . ?
 O5 Rh3 Rh4 85.54(12) . . ?
 O5 Rh3 S2 83.73(13) . . ?
 N5 Rh3 Rh4 87.61(17) . . ?
 N5 Rh3 S2 102.91(18) . . ?
 N5 Rh3 O3 88.6(2) . . ?
 N5 Rh3 O5 172.9(2) . . ?
 N5 Rh3 N7 91.8(3) . . ?
 N7 Rh3 Rh4 87.25(15) . . ?
 N7 Rh3 S2 97.51(16) . . ?
 N7 Rh3 O3 173.38(19) . . ?
 N7 Rh3 O5 89.8(2) . . ?
 O4 Rh4 Rh3 88.87(13) . . ?
 O4 Rh4 O6 88.52(18) . . ?
 O6 Rh4 Rh3 89.07(12) . . ?
 N6 Rh4 Rh3 88.56(17) . . ?
 N6 Rh4 O4 91.7(2) . . ?
 N6 Rh4 O6 177.6(2) . . ?
 N6 Rh4 N8 88.9(2) . . ?
 N8 Rh4 Rh3 89.02(15) . . ?
 N8 Rh4 O4 177.8(2) . . ?
 N8 Rh4 O6 90.8(2) . . ?
 Rh6 Rh5 S3 168.00(6) . . ?
 O7 Rh5 Rh6 86.47(13) . . ?
 O7 Rh5 S3 86.96(14) . . ?
 O9 Rh5 Rh6 86.41(13) . . ?
 O9 Rh5 S3 83.53(14) . . ?
 O9 Rh5 O7 89.78(18) . . ?
 N9 Rh5 Rh6 87.4(2) . . ?
 N9 Rh5 S3 102.3(2) . . ?
 N9 Rh5 O7 87.7(2) . . ?
 N9 Rh5 O9 173.5(2) . . ?
 N9 Rh5 N11 93.2(3) . . ?
 N11 Rh5 Rh6 86.17(19) . . ?
 N11 Rh5 S3 100.07(19) . . ?
 N11 Rh5 O7 172.5(2) . . ?
 N11 Rh5 O9 88.6(2) . . ?
 O8 Rh6 Rh5 88.17(13) . . ?
 O8 Rh6 O10 89.40(17) . . ?
 O10 Rh6 Rh5 88.48(12) . . ?
 N10 Rh6 Rh5 88.6(2) . . ?
 N10 Rh6 O8 89.6(2) . . ?
 N10 Rh6 O10 176.9(2) . . ?
 N12 Rh6 Rh5 89.97(19) . . ?
 N12 Rh6 O8 178.0(2) . . ?
 N12 Rh6 O10 91.2(2) . . ?
 N12 Rh6 N10 89.7(2) . . ?
 Rh8 Rh7 S4 165.29(5) . . ?
 O11 Rh7 Rh8 86.16(11) . . ?
 O11 Rh7 S4 80.79(12) . . ?
 O11 Rh7 O13 89.7(2) . . ?
 O13 Rh7 Rh8 85.89(12) . . ?
 O13 Rh7 S4 87.26(13) . . ?
 N13 Rh7 Rh8 87.52(15) . . ?
 N13 Rh7 S4 99.08(15) . . ?
 N13 Rh7 O11 89.6(2) . . ?
 N13 Rh7 O13 173.40(19) . . ?
 N15 Rh7 Rh8 87.60(16) . . ?
 N15 Rh7 S4 105.33(17) . . ?
 N15 Rh7 O11 173.7(2) . . ?
 N15 Rh7 O13 89.2(2) . . ?
 N15 Rh7 N13 90.8(2) . . ?
 O12 Rh8 Rh7 88.87(11) . . ?
 O12 Rh8 O14 88.50(17) . . ?
 O14 Rh8 Rh7 89.17(11) . . ?
 N14 Rh8 Rh7 88.65(15) . . ?
 N14 Rh8 O12 91.14(19) . . ?
 N14 Rh8 O14 177.79(19) . . ?
 N16 Rh8 Rh7 89.15(16) . . ?
 N16 Rh8 O12 177.2(2) . . ?
 N16 Rh8 O14 89.4(2) . . ?
 N16 Rh8 N14 90.8(2) . . ?
 O33 S1 Rh1 126.6(3) . . ?
 O33 S1 C153 108.1(5) . . ?
 O33 S1 C154 106.7(4) . . ?
 C153 S1 Rh1 104.8(3) . . ?
 C153 S1 C154 98.0(5) . . ?
 C154 S1 Rh1 109.0(3) . . ?
 O34 S2 Rh3 127.7(3) . . ?
 O34 S2 C155 109.4(5) . . ?
 O34 S2 C156 106.5(4) . . ?
 C155 S2 Rh3 103.9(3) . . ?
 C155 S2 C156 97.2(5) . . ?
 C156 S2 Rh3 108.0(3) . . ?
 O35 S3 Rh5 126.5(3) . . ?
 O35 S3 C157 107.6(7) . . ?
 O35 S3 C158 106.4(5) . . ?
 C157 S3 Rh5 104.4(4) . . ?
 C158 S3 Rh5 110.5(4) . . ?
 C158 S3 C157 97.6(6) . . ?
 O36 S4 Rh7 127.3(3) . . ?
 O36 S4 C159 106.8(4) . . ?
 O36 S4 C160 107.3(4) . . ?
 C159 S4 Rh7 110.4(2) . . ?
 C160 S4 Rh7 103.1(2) . . ?
 C160 S4 C159 97.8(4) . . ?
 C1 O1 Rh1 120.0(4) . . ?
 C1 O2 Rh2 118.6(4) . . ?
 C2 O3 Rh3 120.2(5) . . ?
 C2 O4 Rh4 119.1(4) . . ?
 C9 O5 Rh3 120.6(4) . . ?
 C9 O6 Rh4 118.9(4) . . ?
 C10 O7 Rh5 119.1(5) . . ?
 C10 O8 Rh6 119.6(4) . . ?
 C17 O9 Rh5 120.5(4) . . ?
 C17 O10 Rh6 117.2(4) . . ?
 C18 O11 Rh7 120.6(4) . . ?
 C18 O12 Rh8 117.8(4) . . ?
 C25 O13 Rh7 120.8(4) . . ?
 C25 O14 Rh8 117.3(4) . . ?
 C26 O15 Rh1 119.6(4) . . ?
 C26 O16 Rh2 118.0(4) . . ?
 C37 O17 C40 116.9(8) . . ?
 C44 O18 C47 116.6(6) . . ?
 C52 O19 C55 117.1(6) . . ?
 C59 O20 C62 118.1(7) . . ?
 C70 O21 C67 98(3) . . ?
 C74 O22 C77 115.1(7) . . ?
 C82 O23 C85 118.7(7) . . ?
 C89 O24 C92 114.9(7) . . ?
 C100 O25 C97 121.2(16) . . ?
 C104 O26 C107 114.8(11) . . ?
 C112 O27 C115 111.5(12) . . ?
 C119 O28 C122 118.8(7) . . ?
 C127 O29 C130 112.2(11) . . ?
 C145 O31 C142 115(3) . . ?
 C149 O32 C152 117.7(8) . . ?
 C33 N1 Rh1 119.1(4) . . ?
 C33 N1 C34 115.3(5) . . ?
 C34 N1 Rh1 125.2(4) . . ?
 C33 N2 Rh2 118.6(4) . . ?
 C33 N2 C41 120.5(5) . . ?
 C41 N2 Rh2 120.7(4) . . ?
 C48 N3 Rh1 119.7(4) . . ?
 C48 N3 C49 116.9(5) . . ?
 C49 N3 Rh1 122.9(4) . . ?
 C48 N4 Rh2 119.4(4) . . ?
 C48 N4 C56 122.3(5) . . ?
 C56 N4 Rh2 116.5(4) . . ?
 C63 N5 Rh3 117.9(5) . . ?
 C63 N5 C64 115.8(7) . . ?
 C64 N5 Rh3 126.2(6) . . ?
 C63 N6 Rh4 119.3(5) . . ?
 C63 N6 C71 121.1(6) . . ?
 C71 N6 Rh4 119.4(4) . . ?
 C78 N7 Rh3 119.1(4) . . ?
 C78 N7 C79 116.4(6) . . ?
 C79 N7 Rh3 124.6(4) . . ?
 C78 N8 Rh4 119.4(5) . . ?
 C78 N8 C86 121.9(6) . . ?
 C86 N8 Rh4 116.6(4) . . ?
 C93 N9 Rh5 118.5(5) . . ?
 C93 N9 C94 117.5(7) . . ?
 C94 N9 Rh5 123.5(6) . . ?
 C93 N10 Rh6 119.4(5) . . ?
 C93 N10 C101 120.4(6) . . ?
 C101 N10 Rh6 119.9(5) . . ?
 C108 N11 Rh5 120.4(5) . . ?
 C108 N11 C109 116.1(7) . . ?
 C109 N11 Rh5 121.9(6) . . ?
 C108 N12 Rh6 118.8(6) . . ?
 C108 N12 C116 121.3(6) . . ?
 C116 N12 Rh6 119.6(5) . . ?
 C123 N13 Rh7 119.9(4) . . ?
 C123 N13 C124 117.0(5) . . ?
 C124 N13 Rh7 122.4(4) . . ?
 C123 N14 Rh8 120.8(4) . . ?
 C123 N14 C131 122.7(5) . . ?
 C131 N14 Rh8 116.1(4) . . ?
 C138 N15 Rh7 119.1(4) . . ?
 C138 N15 C139 116.1(6) . . ?
 C139 N15 Rh7 124.7(5) . . ?
 C138 N16 Rh8 118.8(5) . . ?
 C138 N16 C146 119.0(6) . . ?
 C146 N16 Rh8 120.6(4) . . ?
 O1 C1 C3 117.1(5) . . ?
 O2 C1 O1 125.3(6) . . ?
 O2 C1 C3 117.6(6) . . ?
 O3 C2 C6 117.6(6) . . ?
 O4 C2 O3 124.7(6) . . ?
 O4 C2 C6 117.7(6) . . ?
 C4 C3 C1 120.1(6) . . ?
 C4 C3 C8 118.8(6) . . ?
 C8 C3 C1 121.0(6) . . ?
 C3 C4 C5 120.6(6) . . ?
 C6 C5 C4 119.3(6) . . ?
 C5 C6 C2 118.8(6) . . ?
 C7 C6 C2 121.0(6) . . ?
 C7 C6 C5 120.1(6) . . ?
 C6 C7 C8 121.7(7) . . ?
 C7 C8 C3 119.4(7) . . ?
 O5 C9 C11 117.1(5) . . ?
 O6 C9 O5 124.8(6) . . ?
 O6 C9 C11 118.1(6) . . ?
 O7 C10 C14 116.1(6) . . ?
 O8 C10 O7 125.4(6) . . ?
 O8 C10 C14 118.6(6) . . ?
 C12 C11 C9 118.7(6) . . ?
 C16 C11 C9 123.2(6) . . ?
 C16 C11 C12 118.0(6) . . ?
 C13 C12 C11 120.5(6) . . ?
 C12 C13 C14 119.8(6) . . ?
 C13 C14 C10 118.4(6) . . ?
 C15 C14 C10 122.4(6) . . ?
 C15 C14 C13 119.1(6) . . ?
 C14 C15 C16 121.9(7) . . ?
 C15 C16 C11 120.6(7) . . ?
 O9 C17 O10 126.1(5) . . ?
 O9 C17 C19 116.5(5) . . ?
 O10 C17 C19 117.3(6) . . ?
 O11 C18 O12 126.0(5) . . ?
 O11 C18 C22 116.7(5) . . ?
 O12 C18 C22 117.3(5) . . ?
 C20 C19 C17 120.8(5) . . ?
 C24 C19 C17 119.7(6) . . ?
 C24 C19 C20 119.5(6) . . ?
 C19 C20 C21 119.9(5) . . ?
 C22 C21 C20 119.8(6) . . ?
 C21 C22 C18 121.5(6) . . ?
 C21 C22 C23 120.3(6) . . ?
 C23 C22 C18 118.2(6) . . ?
 C24 C23 C22 119.3(6) . . ?
 C19 C24 C23 121.1(7) . . ?
 O13 C25 C27 116.7(5) . . ?
 O14 C25 O13 126.6(6) . . ?
 O14 C25 C27 116.7(5) . . ?
 O15 C26 C30 116.5(5) . . ?
 O16 C26 O15 126.2(5) . . ?
 O16 C26 C30 117.3(5) . . ?
 C28 C27 C25 120.1(5) . . ?
 C32 C27 C25 120.8(6) . . ?
 C32 C27 C28 119.1(6) . . ?
 C29 C28 C27 120.1(6) . . ?
 C28 C29 C30 120.3(5) . . ?
 C29 C30 C26 120.9(5) . . ?
 C31 C30 C26 119.5(6) . . ?
 C31 C30 C29 119.5(6) . . ?
 C30 C31 C32 120.2(7) . . ?
 C27 C32 C31 120.8(6) . . ?
 N2 C33 N1 124.0(5) . . ?
 C35 C34 N1 120.0(6) . . ?
 C39 C34 N1 121.8(6) . . ?
 C39 C34 C35 118.2(6) . . ?
 C36 C35 C34 120.9(7) . . ?
 C37 C36 C35 118.7(7) . . ?
 C36 C37 O17 123.6(8) . . ?
 C38 C37 O17 114.9(8) . . ?
 C38 C37 C36 121.5(7) . . ?
 C37 C38 C39 119.7(7) . . ?
 C38 C39 C34 121.0(7) . . ?
 C42 C41 N2 117.4(5) . . ?
 C46 C41 N2 125.1(5) . . ?
 C46 C41 C42 117.5(5) . . ?
 C43 C42 C41 120.9(6) . . ?
 C42 C43 C44 121.2(6) . . ?
 O18 C44 C45 123.9(6) . . ?
 C43 C44 O18 117.4(6) . . ?
 C43 C44 C45 118.7(6) . . ?
 C46 C45 C44 120.1(5) . . ?
 C45 C46 C41 121.5(6) . . ?
 N4 C48 N3 123.2(6) . . ?
 C50 C49 N3 119.3(6) . . ?
 C54 C49 N3 122.0(6) . . ?
 C54 C49 C50 118.7(6) . . ?
 C51 C50 C49 119.8(6) . . ?
 C52 C51 C50 121.1(6) . . ?
 O19 C52 C51 115.0(6) . . ?
 O19 C52 C53 124.9(7) . . ?
 C51 C52 C53 120.1(6) . . ?
 C52 C53 C54 118.8(6) . . ?
 C49 C54 C53 121.4(6) . . ?
 C57 C56 N4 118.1(6) . . ?
 C57 C56 C61 118.5(6) . . ?
 C61 C56 N4 122.7(6) . . ?
 C56 C57 C58 121.3(6) . . ?
 C57 C58 C59 119.7(7) . . ?
 O20 C59 C58 116.4(7) . . ?
 C60 C59 O20 123.8(8) . . ?
 C60 C59 C58 119.7(7) . . ?
 C59 C60 C61 120.0(8) . . ?
 C60 C61 C56 120.7(7) . . ?
 N6 C63 N5 124.8(7) . . ?
 C65 C64 N5 118.0(9) . . ?
 C69 C64 N5 122.5(10) . . ?
 C69 C64 C65 119.5(10) . . ?
 C66 C65 C64 118.6(14) . . ?
 C67 C66 C65 122.8(16) . . ?
 O21 C67 C70 35.1(13) . . ?
 C66 C67 O21 113.0(17) . . ?
 C66 C67 C68 121.6(13) . . ?
 C66 C67 C70 148.2(18) . . ?
 C68 C67 O21 125.1(16) . . ?
 C68 C67 C70 90.0(15) . . ?
 C69 C68 C67 117.3(13) . . ?
 C64 C69 C68 119.8(14) . . ?
 O21 C70 C67 47.1(15) . . ?
 C72 C71 N6 118.0(6) . . ?
 C76 C71 N6 124.1(6) . . ?
 C76 C71 C72 117.5(7) . . ?
 C73 C72 C71 122.1(7) . . ?
 C72 C73 C74 118.8(7) . . ?
 O22 C74 C73 124.5(7) . . ?
 C75 C74 O22 115.9(7) . . ?
 C75 C74 C73 119.7(7) . . ?
 C76 C75 C74 121.3(7) . . ?
 C75 C76 C71 120.6(7) . . ?
 N8 C78 N7 124.2(6) . . ?
 C80 C79 N7 119.3(7) . . ?
 C84 C79 N7 122.5(6) . . ?
 C84 C79 C80 118.2(6) . . ?
 C79 C80 C81 121.6(8) . . ?
 C82 C81 C80 118.8(8) . . ?
 O23 C82 C81 122.6(8) . . ?
 O23 C82 C83 117.2(8) . . ?
 C83 C82 C81 120.2(7) . . ?
 C82 C83 C84 119.8(8) . . ?
 C79 C84 C83 121.4(7) . . ?
 C87 C86 N8 120.2(6) . . ?
 C91 C86 N8 121.6(6) . . ?
 C91 C86 C87 117.7(6) . . ?
 C88 C87 C86 120.9(6) . . ?
 C87 C88 C89 120.7(7) . . ?
 O24 C89 C88 115.3(7) . . ?
 C90 C89 O24 125.8(7) . . ?
 C90 C89 C88 118.9(7) . . ?
 C91 C90 C89 120.3(7) . . ?
 C90 C91 C86 121.5(7) . . ?
 N10 C93 N9 124.4(7) . . ?
 N9 C94 C99 119.4(12) . . ?
 C95 C94 N9 122.3(9) . . ?
 C95 C94 C99 118.3(11) . . ?
 C94 C95 C96 122.6(13) . . ?
 C95 C96 C97 113.2(14) . . ?
 O25 C97 C96 114.5(15) . . ?
 C98 C97 O25 120.2(13) . . ?
 C98 C97 C96 125.0(11) . . ?
 C99 C98 C97 114.4(13) . . ?
 C98 C99 C94 126.3(16) . . ?
 N10 C101 C106 121.9(7) . . ?
 C102 C101 N10 119.3(6) . . ?
 C102 C101 C106 118.7(7) . . ?
 C103 C102 C101 120.9(8) . . ?
 C104 C103 C102 119.9(9) . . ?
 O26 C104 C103 117.7(10) . . ?
 O26 C104 C105 122.1(9) . . ?
 C103 C104 C105 120.2(9) . . ?
 C106 C105 C104 119.8(9) . . ?
 C105 C106 C101 120.2(9) . . ?
 N11 C108 N12 124.0(7) . . ?
 C110 C109 N11 119.5(9) . . ?
 C110 C109 C114 120.9(9) . . ?
 C114 C109 N11 119.6(9) . . ?
 C109 C110 C111 116.7(10) . . ?
 C112 C111 C110 117.1(10) . . ?
 C111 C112 O27 107.5(12) . . ?
 C113 C112 O27 124.4(11) . . ?
 C113 C112 C111 127.7(11) . . ?
 C112 C113 C114 115.9(12) . . ?
 C113 C114 C109 121.4(12) . . ?
 C117 C116 N12 116.9(6) . . ?
 C121 C116 N12 124.3(7) . . ?
 C121 C116 C117 118.7(7) . . ?
 C118 C117 C116 121.1(7) . . ?
 C117 C118 C119 120.1(8) . . ?
 C118 C119 O28 115.6(7) . . ?
 C120 C119 O28 124.2(7) . . ?
 C120 C119 C118 120.1(8) . . ?
 C119 C120 C121 119.1(7) . . ?
 C116 C121 C120 120.8(8) . . ?
 N14 C123 N13 122.8(6) . . ?
 C125 C124 N13 120.4(7) . . ?
 C129 C124 N13 120.3(7) . . ?
 C129 C124 C125 119.2(7) . . ?
 C126 C125 C124 122.2(10) . . ?
 C125 C126 C127 119.7(10) . . ?
 C126 C127 O29 127.2(12) . . ?
 C126 C127 C128 120.5(9) . . ?
 C128 C127 O29 112.3(13) . . ?
 C127 C128 C129 119.5(10) . . ?
 C124 C129 C128 118.8(9) . . ?
 C132 C131 N14 123.4(6) . . ?
 C132 C131 C136 117.8(7) . . ?
 C136 C131 N14 118.7(6) . . ?
 C131 C132 C133 120.0(8) . . ?
 C134 C133 C132 118.8(8) . . ?
 C133 C134 O30 119.3(11) . . ?
 C135 C134 C133 120.9(9) . . ?
 C135 C134 O30 119.8(12) . . ?
 C134 C135 C136 120.8(10) . . ?
 C135 C136 C131 121.6(9) . . ?
 N16 C138 N15 124.9(6) . . ?
 C140 C139 N15 118.9(10) . . ?
 C144 C139 N15 121.6(10) . . ?
 C144 C139 C140 119.5(10) . . ?
 C139 C140 C141 120.5(16) . . ?
 C140 C141 C142 119.2(18) . . ?
 O31 C142 C141 125(2) . . ?
 O31 C142 C143 115(2) . . ?
 C143 C142 C141 118.9(11) . . ?
 C144 C143 C142 121.1(17) . . ?
 C143 C144 C139 120.6(15) . . ?
 C147 C146 N16 118.6(6) . . ?
 C151 C146 N16 123.2(7) . . ?
 C151 C146 C147 118.2(7) . . ?
 C148 C147 C146 120.6(7) . . ?
 C149 C148 C147 120.2(8) . . ?
 O32 C149 C148 115.3(8) . . ?
 C150 C149 O32 124.9(7) . . ?
 C150 C149 C148 119.7(7) . . ?
 C149 C150 C151 119.8(7) . . ?
 C146 C151 C150 120.9(7) . . ?
 C137 O30 C134 145(3) . . ?

_shelx_res_file
;
TITL 20220118_squaredimer4_a.res in C2/c
    shelxl_sq.res
    created by SHELXL-2017/1 at 20:00:49 on 20-Jan-2022
REM Old TITL 20220118_SquareDimer4 in C2/c
REM SHELXT solution in C2/c
REM R1 0.206, Rweak 0.009, Alpha 0.115, Orientation as input
REM Formula found by SHELXT: C152 S4 N34 O43 Rh8
CELL 0.71073 44.95 26.364 37.4107 90 99.818 90
ZERR 8 0.001 0.0005 0.0009 0 0.002 0
LATT 7
SYMM -X,+Y,0.5-Z
SFAC C H N O Rh S
UNIT 1280 1184 128 288 64 32

L.S. 30 0 695
PLAN  20
SIZE 0.15 0.15 0.03
TEMP -180
list 4
ABIN
fmap 2 53
acta
OMIT 2 8 4
OMIT -1 5 5
OMIT 1 3 6
OMIT -9 5 7
OMIT -11 1 3
REM <olex2.extras>
REM <HklSrc "%.\\shelxl_sq.hkl">
REM </olex2.extras>

WGHT    0.055800  591.551086
FVAR       0.04353
RH1   5    0.358370    0.760634    0.588674    11.00000    0.02296    0.02786 =
         0.01779   -0.00539    0.00629   -0.00265
RH2   5    0.350611    0.760518    0.651408    11.00000    0.01934    0.02403 =
         0.01764   -0.00325    0.00473   -0.00007
RH3   5    0.438348    0.362655    0.622445    11.00000    0.04616    0.03009 =
         0.01983   -0.00786    0.00854    0.00334
RH4   5    0.432308    0.367318    0.685783    11.00000    0.03268    0.02904 =
         0.02037   -0.00684    0.00709   -0.00009
RH5   5    0.667568    0.525847    0.702090    11.00000    0.03244    0.02200 =
         0.04942    0.00822    0.01862    0.00672
RH6   5    0.660827    0.523593    0.765199    11.00000    0.02918    0.02233 =
         0.04443    0.01110    0.00970    0.00502
RH7   5    0.587285    0.917980    0.669857    11.00000    0.02451    0.01902 =
         0.02227    0.00486    0.00234   -0.00314
RH8   5    0.579507    0.922294    0.732591    11.00000    0.02665    0.01734 =
         0.02305    0.00096    0.00269   -0.00132
S1    6    0.374020    0.748825    0.530143    11.00000    0.04127    0.05715 =
         0.02464   -0.01545    0.01540   -0.01235
S2    6    0.452662    0.370523    0.562790    11.00000    0.08545    0.04408 =
         0.02656   -0.00308    0.01918    0.00488
S3    6    0.665549    0.540800    0.636665    11.00000    0.05067    0.06380 =
         0.06487    0.02048    0.02699    0.00146
S4    6    0.593813    0.890082    0.608744    11.00000    0.03871    0.04619 =
         0.02685    0.00961    0.00393   -0.00797
O1    4    0.371210    0.685059    0.596999    11.00000    0.03322    0.02800 =
         0.02684   -0.00562    0.00692   -0.00125
O2    4    0.370662    0.689774    0.657159    11.00000    0.02830    0.02776 =
         0.02597   -0.00525    0.00776    0.00017
O3    4    0.425195    0.438030    0.619052    11.00000    0.07290    0.03621 =
         0.02812   -0.00863    0.01894    0.01279
O4    4    0.414647    0.438564    0.676206    11.00000    0.04441    0.02771 =
         0.02945   -0.00514    0.00754    0.00504
O5    4    0.482803    0.386233    0.640920    11.00000    0.04323    0.03422 =
         0.02668   -0.00686    0.01425   -0.00496
O6    4    0.474452    0.399585    0.697891    11.00000    0.03615    0.02808 =
         0.02862   -0.00732    0.01342   -0.00619
O7    4    0.622719    0.504087    0.689391    11.00000    0.04160    0.02776 =
         0.04214   -0.00152    0.02192   -0.00112
O8    4    0.619054    0.492792    0.748227    11.00000    0.03518    0.02735 =
         0.03759   -0.00042    0.01141    0.00292
O9    4    0.654350    0.600735    0.702219    11.00000    0.03146    0.02559 =
         0.03880    0.00549    0.01186    0.01001
O10   4    0.641928    0.595519    0.758321    11.00000    0.03264    0.02294 =
         0.03497    0.00586    0.00572    0.00650
O11   4    0.604784    0.846636    0.682517    11.00000    0.05588    0.02139 =
         0.01824    0.00690    0.01254    0.00982
O12   4    0.593715    0.847931    0.739291    11.00000    0.03658    0.01800 =
         0.02061    0.00127    0.00593   -0.00092
O13   4    0.544367    0.887182    0.658822    11.00000    0.03072    0.05684 =
         0.02709   -0.00573    0.00895   -0.01702
O14   4    0.535888    0.895860    0.716332    11.00000    0.02544    0.03398 =
         0.02237    0.00100    0.00408   -0.00540
O15   4    0.402268    0.783197    0.608903    11.00000    0.02037    0.03246 =
         0.02524   -0.00516    0.00652   -0.00523
O16   4    0.392414    0.794459    0.665557    11.00000    0.02182    0.02552 =
         0.02244   -0.00412    0.00687   -0.00159
O17   4    0.366479    0.977519    0.483588    11.00000    0.10912    0.06036 =
         0.04707    0.02667    0.03008    0.00277
O18   4    0.275892    0.904684    0.755311    11.00000    0.06801    0.05607 =
         0.02071    0.00505    0.01371    0.04005
O19   4    0.257633    0.713500    0.431755    11.00000    0.03507    0.09874 =
         0.02179    0.00874    0.00105   -0.01845
O20   4    0.250521    0.725992    0.753895    11.00000    0.05651    0.13550 =
         0.04930    0.02908    0.03296    0.03648
O21   4    0.323731    0.355144    0.470193    11.00000    0.16450    0.24383 =
         0.12134   -0.07069   -0.04590   -0.02658
O22   4    0.346628    0.248768    0.787351    11.00000    0.06859    0.07496 =
         0.05088    0.00153    0.02014   -0.02594
O23   4    0.470917    0.146784    0.527741    11.00000    0.11324    0.05654 =
         0.03909   -0.02164    0.00936    0.02477
O24   4    0.443740    0.223715    0.831496    11.00000    0.09815    0.04214 =
         0.03482    0.00831    0.02378   -0.01036
O25   4    0.684331    0.316553    0.594832    11.00000    0.27419    0.07356 =
         0.26069   -0.04903    0.20488   -0.00404
O26   4    0.699042    0.357920    0.902813    11.00000    0.27234    0.21496 =
         0.12524    0.13277    0.13439    0.18342
O27   4    0.787715    0.610103    0.626765    11.00000    0.07091    0.19949 =
         0.14178    0.06906    0.06837    0.02167
O28   4    0.736038    0.586491    0.928568    11.00000    0.04345    0.07774 =
         0.07736   -0.02230   -0.00372    0.01958
O29   4    0.709628    0.968208    0.588892    11.00000    0.11730    0.13840 =
         0.09815   -0.05140    0.07096   -0.08592
O31   4    0.540929    1.090234    0.531110    11.00000    0.39836    0.33414 =
         0.09021    0.12862    0.10595    0.29255
O32   4    0.504754    1.087385    0.824503    11.00000    0.09440    0.05552 =
         0.10287   -0.01784    0.05059    0.01473
O33   4    0.367147    0.782057    0.498706    11.00000    0.07669    0.07592 =
         0.02569   -0.01248    0.01591   -0.03727
O34   4    0.435563    0.353753    0.527746    11.00000    0.10583    0.08668 =
         0.01863   -0.00528   -0.00266    0.01250
O35   4    0.677604    0.508024    0.611550    11.00000    0.11436    0.08224 =
         0.07490    0.00344    0.05600   -0.01150
O36   4    0.588805    0.920002    0.575346    11.00000    0.06172    0.07609 =
         0.05108    0.03049    0.01694    0.00077
N1    3    0.346077    0.834906    0.586598    11.00000    0.02305    0.03190 =
         0.02016   -0.00075    0.00501   -0.00144
N2    3    0.331703    0.829430    0.643523    11.00000    0.02167    0.02597 =
         0.01612   -0.00160    0.00592    0.00326
N3    3    0.314731    0.737207    0.575068    11.00000    0.02469    0.03640 =
         0.02183   -0.00159    0.00201   -0.00842
N4    3    0.310341    0.727761    0.635709    11.00000    0.02023    0.03279 =
         0.02323    0.00251    0.00435   -0.00327
N5    3    0.394324    0.342833    0.610629    11.00000    0.04230    0.06001 =
         0.02703   -0.01217    0.00057    0.00550
N6    3    0.391760    0.335528    0.671954    11.00000    0.03159    0.04870 =
         0.03520   -0.01262    0.00100    0.00386
N7    3    0.451318    0.288850    0.632088    11.00000    0.04369    0.03128 =
         0.02564   -0.01096    0.00946    0.00298
N8    3    0.450248    0.297780    0.693380    11.00000    0.03389    0.02848 =
         0.02609    0.00114    0.00542    0.00120
N9    3    0.678442    0.450524    0.707086    11.00000    0.05616    0.01812 =
         0.07328    0.00948    0.02985    0.01166
N10   3    0.678732    0.453559    0.768935    11.00000    0.03303    0.02647 =
         0.07205    0.01904    0.02033    0.01015
N11   3    0.710906    0.548692    0.721404    11.00000    0.03025    0.03734 =
         0.06638    0.02863    0.02022    0.01138
N12   3    0.701999    0.552891    0.780145    11.00000    0.03001    0.02906 =
         0.06513    0.01737    0.01191    0.00553
N13   3    0.629019    0.948389    0.686856    11.00000    0.02904    0.03510 =
         0.02404    0.00059    0.00609   -0.01003
N14   3    0.622041    0.947348    0.746398    11.00000    0.02562    0.03014 =
         0.02595   -0.00359   -0.00237   -0.00501
N15   3    0.568889    0.988218    0.662925    11.00000    0.04824    0.03239 =
         0.03481    0.01204    0.01391    0.01458
N16   3    0.564491    0.993241    0.723803    11.00000    0.03568    0.02263 =
         0.03467    0.00223   -0.00106    0.00291
C1    1    0.375126    0.666433    0.628872    11.00000    0.02412    0.03809 =
         0.02289   -0.00218    0.00758   -0.00052
C2    1    0.415429    0.459490    0.645879    11.00000    0.04909    0.03458 =
         0.03444   -0.00943    0.00519    0.00401
C3    1    0.385812    0.613085    0.633112    11.00000    0.03225    0.03088 =
         0.03492   -0.00696    0.01108    0.00091
C4    1    0.389086    0.589667    0.666680    11.00000    0.02889    0.03226 =
         0.02038   -0.01115    0.00401   -0.00157
AFIX  43
H4    2    0.384824    0.608046    0.687059    11.00000   -1.20000
AFIX   0
C5    1    0.398587    0.539321    0.670835    11.00000    0.03115    0.03292 =
         0.02934   -0.00767    0.00520   -0.00207
AFIX  43
H5    2    0.400885    0.523416    0.693929    11.00000   -1.20000
AFIX   0
C6    1    0.404638    0.512746    0.640936    11.00000    0.04838    0.02862 =
         0.03399   -0.00462    0.01164    0.00551
C7    1    0.401820    0.536023    0.607997    11.00000    0.10778    0.03448 =
         0.03671   -0.00435    0.02841    0.02688
AFIX  43
H7    2    0.406783    0.517722    0.587942    11.00000   -1.20000
AFIX   0
C8    1    0.392046    0.584981    0.603083    11.00000    0.08921    0.03418 =
         0.03072   -0.00269    0.02106    0.01163
AFIX  43
H8    2    0.389459    0.600013    0.579679    11.00000   -1.20000
AFIX   0
C9    1    0.490998    0.400824    0.673631    11.00000    0.04862    0.02759 =
         0.02296   -0.00748    0.01903   -0.00043
C10   1    0.608941    0.489451    0.714912    11.00000    0.03448    0.01823 =
         0.04398   -0.00666    0.01924    0.00155
C11   1    0.521542    0.423049    0.683171    11.00000    0.03657    0.02607 =
         0.03388    0.00081    0.01568   -0.00412
C12   1    0.532992    0.432990    0.719723    11.00000    0.03479    0.03170 =
         0.03603    0.00940    0.01293   -0.00376
AFIX  43
H12   2    0.521093    0.425487    0.737740    11.00000   -1.20000
AFIX   0
C13   1    0.561475    0.453635    0.729786    11.00000    0.03881    0.03131 =
         0.02798    0.00745    0.00822    0.00287
AFIX  43
H13   2    0.569324    0.459407    0.754674    11.00000   -1.20000
AFIX   0
C14   1    0.578663    0.465968    0.703237    11.00000    0.03698    0.02684 =
         0.03547   -0.00590    0.01407   -0.00038
C15   1    0.567802    0.454725    0.668230    11.00000    0.06214    0.06377 =
         0.03896   -0.02577    0.03584   -0.03485
AFIX  43
H15   2    0.579904    0.461678    0.650324    11.00000   -1.20000
AFIX   0
C16   1    0.539806    0.433558    0.657787    11.00000    0.05986    0.06416 =
         0.03423   -0.02525    0.02756   -0.03134
AFIX  43
H16   2    0.532876    0.426036    0.632928    11.00000   -1.20000
AFIX   0
C17   1    0.643321    0.618361    0.728376    11.00000    0.02524    0.02036 =
         0.02770    0.00727   -0.00806   -0.00180
C18   1    0.602993    0.826394    0.712876    11.00000    0.02967    0.02508 =
         0.01769    0.00734   -0.00100    0.00011
C19   1    0.631978    0.672060    0.724536    11.00000    0.03765    0.01556 =
         0.03260    0.00529    0.00358    0.00336
C20   1    0.621543    0.696384    0.753173    11.00000    0.02876    0.02441 =
         0.02228    0.01390    0.00219    0.00301
AFIX  43
H20   2    0.620766    0.678549    0.775060    11.00000   -1.20000
AFIX   0
C21   1    0.612248    0.746958    0.749606    11.00000    0.02808    0.02053 =
         0.02386    0.00139    0.00365   -0.00282
AFIX  43
H21   2    0.605587    0.763837    0.769246    11.00000   -1.20000
AFIX   0
C22   1    0.612771    0.772013    0.717835    11.00000    0.04544    0.01918 =
         0.02662   -0.00291    0.00494    0.00309
C23   1    0.623168    0.747405    0.688887    11.00000    0.11586    0.03103 =
         0.01844    0.00906    0.01674    0.02690
AFIX  43
H23   2    0.624215    0.765184    0.667048    11.00000   -1.20000
AFIX   0
C24   1    0.631771    0.697440    0.692581    11.00000    0.11215    0.03859 =
         0.01745   -0.00013    0.01110    0.02938
AFIX  43
H24   2    0.637680    0.680199    0.672618    11.00000   -1.20000
AFIX   0
C25   1    0.528198    0.883915    0.683436    11.00000    0.02996    0.03612 =
         0.01570    0.00090   -0.00084   -0.00782
C26   1    0.409067    0.797459    0.641738    11.00000    0.02201    0.02994 =
         0.01603   -0.00327    0.00539    0.00718
C27   1    0.496885    0.862762    0.672377    11.00000    0.02965    0.04082 =
         0.02260   -0.00223    0.01014   -0.00918
C28   1    0.477691    0.858065    0.698012    11.00000    0.03131    0.01979 =
         0.02065   -0.00241    0.00140    0.00086
AFIX  43
H28   2    0.484265    0.869010    0.722267    11.00000   -1.20000
AFIX   0
C29   1    0.449177    0.837508    0.688046    11.00000    0.02425    0.02527 =
         0.02652    0.00146    0.00915   -0.00036
AFIX  43
H29   2    0.436210    0.834370    0.705495    11.00000   -1.20000
AFIX   0
C30   1    0.439423    0.821436    0.652640    11.00000    0.02587    0.02879 =
         0.02658    0.00479    0.00739   -0.00003
C31   1    0.458384    0.826121    0.627475    11.00000    0.03496    0.09640 =
         0.02217   -0.00935    0.00728   -0.01995
AFIX  43
H31   2    0.451965    0.814660    0.603316    11.00000   -1.20000
AFIX   0
C32   1    0.486792    0.847503    0.637310    11.00000    0.04427    0.10519 =
         0.02162   -0.01078    0.01732   -0.03405
AFIX  43
H32   2    0.499417    0.851642    0.619577    11.00000   -1.20000
AFIX   0
C33   1    0.334624    0.854596    0.613879    11.00000    0.01914    0.02421 =
         0.02219    0.00018    0.00010    0.00057
AFIX  43
H33   2    0.328125    0.888926    0.611956    11.00000   -1.20000
AFIX   0
C34   1    0.351515    0.870298    0.559411    11.00000    0.03066    0.02544 =
         0.02603   -0.00004    0.00802    0.00338
C35   1    0.380768    0.878028    0.552953    11.00000    0.03525    0.04837 =
         0.05596    0.02051    0.01874    0.01004
AFIX  43
H35   2    0.396987    0.859490    0.566544    11.00000   -1.20000
AFIX   0
C36   1    0.386513    0.912168    0.527141    11.00000    0.05670    0.05493 =
         0.07310    0.02939    0.04733    0.01254
AFIX  43
H36   2    0.406410    0.916536    0.522248    11.00000   -1.20000
AFIX   0
C37   1    0.362996    0.939698    0.508662    11.00000    0.07217    0.03890 =
         0.04472    0.01329    0.02399   -0.00517
C38   1    0.334408    0.933598    0.514980    11.00000    0.05051    0.03780 =
         0.03693    0.00891   -0.01032   -0.00439
AFIX  43
H38   2    0.318495    0.953737    0.502314    11.00000   -1.20000
AFIX   0
C39   1    0.328573    0.898283    0.539696    11.00000    0.03305    0.03306 =
         0.03008   -0.00113   -0.00733   -0.00005
AFIX  43
H39   2    0.308384    0.893020    0.543290    11.00000   -1.20000
AFIX   0
C40   1    0.396532    0.987367    0.477558    11.00000    0.15743    0.09172 =
         0.13773    0.07206    0.11056    0.03102
AFIX 137
H40A  2    0.395979    1.012737    0.458310    11.00000   -1.50000
H40B  2    0.405474    0.955921    0.470276    11.00000   -1.50000
H40C  2    0.408729    1.000187    0.499958    11.00000   -1.50000
AFIX   0
C41   1    0.317634    0.852216    0.670444    11.00000    0.01984    0.01986 =
         0.02445   -0.00026    0.00262    0.00172
C42   1    0.323493    0.830970    0.705534    11.00000    0.03936    0.02515 =
         0.02951    0.00180    0.01047    0.01114
AFIX  43
H42   2    0.337318    0.803575    0.710427    11.00000   -1.20000
AFIX   0
C43   1    0.309470    0.849372    0.732733    11.00000    0.04980    0.03940 =
         0.02537    0.01167    0.01019    0.02260
AFIX  43
H43   2    0.313364    0.833897    0.755995    11.00000   -1.20000
AFIX   0
C44   1    0.289845    0.889891    0.726896    11.00000    0.03520    0.03364 =
         0.02324   -0.00407    0.01188    0.00717
C45   1    0.284495    0.912474    0.692575    11.00000    0.02817    0.02151 =
         0.02975    0.00238    0.00554    0.00776
AFIX  43
H45   2    0.271643    0.941228    0.688291    11.00000   -1.20000
AFIX   0
C46   1    0.297897    0.892998    0.664820    11.00000    0.02339    0.02989 =
         0.02636    0.00628    0.00280    0.00263
AFIX  43
H46   2    0.293471    0.907911    0.641398    11.00000   -1.20000
AFIX   0
C47   1    0.263000    0.954582    0.753124    11.00000    0.07854    0.06617 =
         0.02992   -0.01443    0.01085    0.03909
AFIX 137
H47A  2    0.245378    0.955531    0.733685    11.00000   -1.50000
H47B  2    0.278031    0.979204    0.747931    11.00000   -1.50000
H47C  2    0.256780    0.963107    0.776260    11.00000   -1.50000
AFIX   0
C48   1    0.299456    0.723631    0.600876    11.00000    0.02680    0.03528 =
         0.02493   -0.00742    0.00382   -0.00998
AFIX  43
H48   2    0.279691    0.710272    0.593884    11.00000   -1.20000
AFIX   0
C49   1    0.300514    0.728790    0.538564    11.00000    0.02491    0.03574 =
         0.02511   -0.00137    0.00461   -0.00446
C50   1    0.299359    0.768142    0.513509    11.00000    0.04044    0.03082 =
         0.02921    0.00221    0.01305   -0.00046
AFIX  43
H50   2    0.308417    0.799920    0.520687    11.00000   -1.20000
AFIX   0
C51   1    0.284957    0.760786    0.478088    11.00000    0.03823    0.04330 =
         0.02317    0.00552    0.00788    0.00485
AFIX  43
H51   2    0.284039    0.787868    0.461184    11.00000   -1.20000
AFIX   0
C52   1    0.271988    0.715010    0.467008    11.00000    0.02073    0.06184 =
         0.02235    0.00951    0.00043   -0.00045
C53   1    0.273562    0.675066    0.491113    11.00000    0.03556    0.04514 =
         0.02362   -0.01033    0.00366   -0.01626
AFIX  43
H53   2    0.265046    0.643058    0.483505    11.00000   -1.20000
AFIX   0
C54   1    0.287955    0.682569    0.527041    11.00000    0.03700    0.03252 =
         0.02927    0.00015    0.00858   -0.00211
AFIX  43
H54   2    0.289086    0.655273    0.543796    11.00000   -1.20000
AFIX   0
C55   1    0.242766    0.667990    0.419597    11.00000    0.04842    0.12369 =
         0.03650   -0.00509    0.00234   -0.01793
AFIX 137
H55A  2    0.234126    0.671074    0.393809    11.00000   -1.50000
H55B  2    0.226592    0.661380    0.433541    11.00000   -1.50000
H55C  2    0.257250    0.639896    0.422993    11.00000   -1.50000
AFIX   0
C56   1    0.292107    0.721494    0.662725    11.00000    0.02452    0.03759 =
         0.02093   -0.00672    0.00714   -0.00896
C57   1    0.304913    0.699365    0.695138    11.00000    0.02669    0.02829 =
         0.02784   -0.00107    0.00495   -0.00081
AFIX  43
H57   2    0.324240    0.683972    0.697197    11.00000   -1.20000
AFIX   0
C58   1    0.290166    0.699172    0.724646    11.00000    0.03339    0.04295 =
         0.03448    0.00634    0.01021    0.00245
AFIX  43
H58   2    0.299031    0.682862    0.746527    11.00000   -1.20000
AFIX   0
C59   1    0.262381    0.722879    0.722183    11.00000    0.04154    0.10897 =
         0.03437    0.02269    0.01947    0.00631
C60   1    0.248693    0.743288    0.689561    11.00000    0.03367    0.13459 =
         0.03749    0.01846    0.01790    0.01204
AFIX  43
H60   2    0.229071    0.757617    0.687335    11.00000   -1.20000
AFIX   0
C61   1    0.263577    0.742887    0.660019    11.00000    0.02855    0.09335 =
         0.03717    0.00927    0.00817    0.00310
AFIX  43
H61   2    0.254165    0.757395    0.637691    11.00000   -1.20000
AFIX   0
C62   1    0.228473    0.765307    0.756634    11.00000    0.10147    0.14818 =
         0.07048    0.00272    0.04992    0.04581
AFIX 137
H62A  2    0.234588    0.796755    0.745943    11.00000   -1.50000
H62B  2    0.227246    0.771092    0.782219    11.00000   -1.50000
H62C  2    0.208681    0.754650    0.743593    11.00000   -1.50000
AFIX   0
C63   1    0.380500    0.329856    0.637840    11.00000    0.03651    0.06267 =
         0.03321   -0.01815   -0.00034   -0.00151
AFIX  43
H63   2    0.360930    0.315347    0.631974    11.00000   -1.20000
AFIX   0
C64   1    0.376190    0.341207    0.575192    11.00000    0.05106    0.09662 =
         0.03666   -0.02532    0.00257    0.01323
C65   1    0.374882    0.385751    0.553155    11.00000    0.08866    0.12209 =
         0.05343   -0.01774    0.00124    0.05099
AFIX  43
H65   2    0.385946    0.415288    0.561749    11.00000   -1.20000
AFIX   0
C66   1    0.357295    0.384948    0.519297    11.00000    0.12154    0.17415 =
         0.04771    0.00299   -0.00729    0.06284
AFIX  43
H66   2    0.357157    0.414001    0.504247    11.00000   -1.20000
AFIX   0
C67   1    0.341118    0.346809    0.507183    11.00000    0.08258    0.16228 =
         0.06480   -0.02399   -0.02711    0.02411
C68   1    0.342510    0.300021    0.526743    11.00000    0.05461    0.18062 =
         0.09445   -0.07527    0.01014   -0.01653
AFIX  43
H68   2    0.331755    0.270887    0.516718    11.00000   -1.20000
AFIX   0
C69   1    0.360676    0.298889    0.561856    11.00000    0.04349    0.14069 =
         0.05386   -0.05689    0.00597   -0.01342
AFIX  43
H69   2    0.361988    0.268752    0.575958    11.00000   -1.20000
AFIX   0
C70   1    0.311939    0.315574    0.466453    11.00000    0.18779    0.22051 =
         0.40548   -0.16074    0.11954   -0.12059
C71   1    0.376889    0.315882    0.699343    11.00000    0.02778    0.05488 =
         0.03209   -0.01799    0.00870   -0.00907
C72   1    0.381002    0.341048    0.733065    11.00000    0.03996    0.04512 =
         0.04062   -0.00975    0.01330   -0.01099
AFIX  43
H72   2    0.391085    0.372850    0.735366    11.00000   -1.20000
AFIX   0
C73   1    0.370926    0.321109    0.762598    11.00000    0.04063    0.04718 =
         0.03673   -0.00618    0.01555   -0.00869
AFIX  43
H73   2    0.374047    0.338657    0.785107    11.00000   -1.20000
AFIX   0
C74   1    0.356037    0.274694    0.759044    11.00000    0.03761    0.06535 =
         0.03342   -0.00334    0.00591   -0.00892
C75   1    0.350786    0.250882    0.725932    11.00000    0.04560    0.05413 =
         0.05296   -0.00067    0.01028   -0.02096
AFIX  43
H75   2    0.339731    0.220006    0.723348    11.00000   -1.20000
AFIX   0
C76   1    0.361174    0.270762    0.696540    11.00000    0.03602    0.06358 =
         0.03608   -0.01685    0.00134   -0.01431
AFIX  43
H76   2    0.357510    0.253282    0.674011    11.00000   -1.20000
AFIX   0
C77   1    0.353453    0.272772    0.821623    11.00000    0.13682    0.08767 =
         0.05744   -0.00964    0.04162   -0.02794
AFIX 137
H77A  2    0.345598    0.307521    0.819752    11.00000   -1.50000
H77B  2    0.375389    0.273564    0.829498    11.00000   -1.50000
H77C  2    0.344097    0.253847    0.839344    11.00000   -1.50000
AFIX   0
C78   1    0.454501    0.271121    0.665457    11.00000    0.05138    0.02859 =
         0.03277   -0.01005    0.01622   -0.00393
AFIX  43
H78   2    0.460276    0.236633    0.669360    11.00000   -1.20000
AFIX   0
C79   1    0.457092    0.253935    0.604809    11.00000    0.06105    0.02817 =
         0.02474   -0.00505    0.00925    0.00362
C80   1    0.435200    0.246371    0.574268    11.00000    0.05684    0.04458 =
         0.03998   -0.01839   -0.00056    0.00810
AFIX  43
H80   2    0.417192    0.265919    0.571319    11.00000   -1.20000
AFIX   0
C81   1    0.439009    0.210760    0.547812    11.00000    0.08726    0.05359 =
         0.02348   -0.00893   -0.00242    0.00373
AFIX  43
H81   2    0.423665    0.205591    0.527302    11.00000   -1.20000
AFIX   0
C82   1    0.465569    0.183103    0.552012    11.00000    0.08327    0.05176 =
         0.03305   -0.00635    0.02042    0.02530
C83   1    0.487662    0.190731    0.581988    11.00000    0.07217    0.05120 =
         0.03883   -0.00486    0.01785    0.02384
AFIX  43
H83   2    0.505781    0.171475    0.584977    11.00000   -1.20000
AFIX   0
C84   1    0.483319    0.226724    0.607832    11.00000    0.04956    0.05482 =
         0.02628   -0.00415    0.00810    0.00756
AFIX  43
H84   2    0.498897    0.232516    0.627995    11.00000   -1.20000
AFIX   0
C85   1    0.447192    0.133275    0.499155    11.00000    0.16091    0.09853 =
         0.04043   -0.04440   -0.02346    0.06903
AFIX 137
H85A  2    0.442521    0.162106    0.482614    11.00000   -1.50000
H85B  2    0.429205    0.124119    0.509293    11.00000   -1.50000
H85C  2    0.453486    0.104284    0.485841    11.00000   -1.50000
AFIX   0
C86   1    0.450304    0.275364    0.728007    11.00000    0.03796    0.02995 =
         0.02640   -0.00314    0.00751   -0.00137
C87   1    0.463653    0.300436    0.759282    11.00000    0.05126    0.02823 =
         0.02476    0.00232    0.00692   -0.00906
AFIX  43
H87   2    0.474673    0.330779    0.757370    11.00000   -1.20000
AFIX   0
C88   1    0.461141    0.281972    0.792907    11.00000    0.06250    0.03475 =
         0.02592   -0.00115    0.01270   -0.00445
AFIX  43
H88   2    0.470498    0.299575    0.814013    11.00000   -1.20000
AFIX   0
C89   1    0.445123    0.237989    0.796400    11.00000    0.06167    0.03078 =
         0.04133    0.00250    0.01331    0.01418
C90   1    0.431840    0.212952    0.765600    11.00000    0.06296    0.03414 =
         0.04366   -0.00332    0.02050   -0.01050
AFIX  43
H90   2    0.420984    0.182449    0.767571    11.00000   -1.20000
AFIX   0
C91   1    0.434165    0.231763    0.731986    11.00000    0.05450    0.03183 =
         0.02988   -0.00792    0.00814   -0.00288
AFIX  43
H91   2    0.424442    0.214381    0.710960    11.00000   -1.20000
AFIX   0
C92   1    0.423840    0.181696    0.834774    11.00000    0.23549    0.06077 =
         0.06304    0.00000    0.07563   -0.05206
AFIX 137
H92A  2    0.404336    0.187524    0.819109    11.00000   -1.50000
H92B  2    0.420846    0.178684    0.860029    11.00000   -1.50000
H92C  2    0.432813    0.150327    0.827411    11.00000   -1.50000
AFIX   0
C93   1    0.681971    0.429643    0.739716    11.00000    0.04770    0.02740 =
         0.10005    0.02243    0.04727    0.01613
AFIX  43
H93   2    0.687237    0.394740    0.741777    11.00000   -1.20000
AFIX   0
C94   1    0.678819    0.418190    0.677406    11.00000    0.10895    0.03029 =
         0.08538    0.01082    0.07203    0.00851
C95   1    0.655361    0.413764    0.650641    11.00000    0.17456    0.04633 =
         0.05684   -0.00436    0.06816    0.02592
AFIX  43
H95   2    0.638040    0.434179    0.651254    11.00000   -1.20000
AFIX   0
C96   1    0.655172    0.380660    0.621976    11.00000    0.21103    0.06823 =
         0.06471   -0.00383    0.06136    0.02498
AFIX  43
H96   2    0.638656    0.377467    0.602548    11.00000   -1.20000
AFIX   0
C97   1    0.683548    0.350401    0.624609    11.00000    0.14137    0.02894 =
         0.12480   -0.01428    0.10512    0.00970
C98   1    0.707864    0.355765    0.650513    11.00000    0.09761    0.07464 =
         0.18088   -0.00702    0.07998    0.00381
AFIX  43
H98   2    0.726060    0.337463    0.650446    11.00000   -1.20000
AFIX   0
C99   1    0.704479    0.388409    0.676010    11.00000    0.11737    0.02707 =
         0.18391    0.00446    0.11869    0.01697
AFIX  43
H99   2    0.720985    0.392247    0.695381    11.00000   -1.20000
AFIX   0
C100  1    0.661489    0.301901    0.576243    11.00000    0.13484    0.28782 =
         0.08214   -0.07502   -0.04565   -0.06580
C101  1    0.685103    0.429274    0.802886    11.00000    0.03938    0.04106 =
         0.07432    0.03278    0.02537    0.01341
C102  1    0.668254    0.441586    0.829571    11.00000    0.05019    0.04563 =
         0.07573    0.03126    0.02714    0.01572
AFIX  43
H102  2    0.652877    0.466592    0.824731    11.00000   -1.20000
AFIX   0
C103  1    0.673538    0.418049    0.862917    11.00000    0.08491    0.10609 =
         0.11078    0.07662    0.07301    0.05593
AFIX  43
H103  2    0.662609    0.428126    0.881342    11.00000   -1.20000
AFIX   0
C104  1    0.694665    0.379921    0.869514    11.00000    0.11932    0.13989 =
         0.11868    0.10383    0.08673    0.08811
C105  1    0.711346    0.365687    0.842665    11.00000    0.11428    0.15020 =
         0.11284    0.10234    0.07534    0.09989
AFIX  43
H105  2    0.725336    0.338444    0.846915    11.00000   -1.20000
AFIX   0
C106  1    0.707390    0.391210    0.810295    11.00000    0.06152    0.08458 =
         0.08024    0.04868    0.03663    0.04598
AFIX  43
H106  2    0.719688    0.383263    0.792777    11.00000   -1.20000
AFIX   0
C107  1    0.711044    0.303575    0.903892    11.00000    0.16023    0.15246 =
         0.14667    0.11900    0.07290    0.08881
AFIX 137
H10A  2    0.700453    0.284710    0.882953    11.00000   -1.50000
H10B  2    0.707650    0.287054    0.926316    11.00000   -1.50000
H10C  2    0.732721    0.304132    0.903097    11.00000   -1.50000
AFIX   0
C108  1    0.719107    0.559689    0.755404    11.00000    0.03099    0.03738 =
         0.05739    0.02277    0.00794    0.00870
AFIX  43
H108  2    0.738695    0.573515    0.762889    11.00000   -1.20000
AFIX   0
C109  1    0.730998    0.564721    0.697595    11.00000    0.02687    0.07733 =
         0.07543    0.03927    0.01694    0.01411
C110  1    0.738113    0.531470    0.671740    11.00000    0.05365    0.09309 =
         0.06722    0.03962    0.03322    0.04423
AFIX  43
H110  2    0.730378    0.497869    0.669621    11.00000   -1.20000
AFIX   0
C111  1    0.758030    0.550471    0.647933    11.00000    0.05519    0.10842 =
         0.07905   -0.00531    0.01087    0.04147
AFIX  43
H111  2    0.763339    0.530196    0.628991    11.00000   -1.20000
AFIX   0
C112  1    0.768814    0.598997    0.654045    11.00000    0.04498    0.07081 =
         0.11843    0.03254    0.02968    0.01953
C113  1    0.761429    0.632193    0.676868    11.00000    0.05647    0.09001 =
         0.14894    0.04613    0.03340    0.00229
AFIX  43
H113  2    0.768602    0.666140    0.677690    11.00000   -1.20000
AFIX   0
C114  1    0.742346    0.614806    0.700007    11.00000    0.04073    0.08301 =
         0.08978    0.03446    0.01259   -0.00551
AFIX  43
H114  2    0.736876    0.637114    0.717747    11.00000   -1.20000
AFIX   0
C115  1    0.799329    0.664268    0.629946    11.00000    0.16634    0.18754 =
         0.26069    0.03988    0.14272   -0.06873
AFIX 137
H11A  2    0.814863    0.668588    0.614724    11.00000   -1.50000
H11B  2    0.808019    0.671479    0.655275    11.00000   -1.50000
H11C  2    0.782604    0.687701    0.621893    11.00000   -1.50000
AFIX   0
C116  1    0.713137    0.562258    0.817725    11.00000    0.03385    0.02710 =
         0.04512    0.01042    0.00236    0.00211
C117  1    0.692140    0.577385    0.838975    11.00000    0.03342    0.03272 =
         0.06064    0.00117    0.00129    0.00393
AFIX  43
H117  2    0.671636    0.581846    0.828014    11.00000   -1.20000
AFIX   0
C118  1    0.700446    0.585867    0.875056    11.00000    0.04131    0.03543 =
         0.07213   -0.01478    0.00637    0.01072
AFIX  43
H118  2    0.685802    0.596215    0.889116    11.00000   -1.20000
AFIX   0
C119  1    0.730193    0.579475    0.891404    11.00000    0.04004    0.04218 =
         0.06454   -0.00416   -0.00021    0.00766
C120  1    0.751417    0.565159    0.871165    11.00000    0.02537    0.06149 =
         0.07046    0.00986   -0.00038    0.00719
AFIX  43
H120  2    0.771964    0.561439    0.882175    11.00000   -1.20000
AFIX   0
C121  1    0.742409    0.556017    0.833823    11.00000    0.03676    0.04940 =
         0.06902    0.01061    0.00739    0.01251
AFIX  43
H121  2    0.756938    0.545364    0.819694    11.00000   -1.20000
AFIX   0
C122  1    0.766110    0.582286    0.947019    11.00000    0.04753    0.08944 =
         0.06891    0.00673   -0.00648    0.01438
AFIX 137
H12A  2    0.772965    0.547142    0.945785    11.00000   -1.50000
H12B  2    0.767063    0.592100    0.972456    11.00000   -1.50000
H12C  2    0.779153    0.604700    0.935611    11.00000   -1.50000
AFIX   0
C123  1    0.638776    0.955601    0.721759    11.00000    0.03030    0.03282 =
         0.03471    0.00077    0.00042   -0.01259
AFIX  43
H123  2    0.658857    0.967310    0.729272    11.00000   -1.20000
AFIX   0
C124  1    0.650373    0.955359    0.663006    11.00000    0.03634    0.06451 =
         0.02848   -0.00373    0.00342   -0.02299
C125  1    0.678771    0.932322    0.670523    11.00000    0.03960    0.09199 =
         0.04003   -0.02343    0.01075   -0.01571
AFIX  43
H125  2    0.683901    0.913117    0.692185    11.00000   -1.20000
AFIX   0
C126  1    0.699377    0.936520    0.647749    11.00000    0.04475    0.15444 =
         0.04518   -0.03764    0.01303   -0.02781
AFIX  43
H126  2    0.718887    0.921985    0.654263    11.00000   -1.20000
AFIX   0
C127  1    0.691821    0.961713    0.615551    11.00000    0.05449    0.11511 =
         0.11812   -0.06510    0.05769   -0.05152
C128  1    0.664205    0.985791    0.606904    11.00000    0.12749    0.07532 =
         0.04369   -0.01051    0.04374   -0.06159
AFIX  43
H128  2    0.659418    1.004582    0.585010    11.00000   -1.20000
AFIX   0
C129  1    0.642612    0.982163    0.631470    11.00000    0.06371    0.05087 =
         0.04672   -0.01149    0.02685   -0.03432
AFIX  43
H129  2    0.623431    0.998093    0.625788    11.00000   -1.20000
AFIX   0
C130  1    0.739802    0.941257    0.598268    11.00000    0.10260    0.17413 =
         0.22479   -0.08407    0.12995   -0.05338
AFIX 137
H13A  2    0.751013    0.944851    0.578123    11.00000   -1.50000
H13B  2    0.736399    0.905204    0.602513    11.00000   -1.50000
H13C  2    0.751471    0.956323    0.620220    11.00000   -1.50000
AFIX   0
C131  1    0.631306    0.960805    0.783557    11.00000    0.02837    0.03616 =
         0.02291   -0.00469   -0.00461    0.00372
C132  1    0.651768    0.998287    0.794869    11.00000    0.05051    0.04241 =
         0.04434   -0.00408   -0.00119   -0.00230
AFIX  43
H132  2    0.661674    1.015266    0.777817    11.00000   -1.20000
AFIX   0
C133  1    0.658184    1.011781    0.832014    11.00000    0.05509    0.06956 =
         0.06385   -0.03145   -0.00237   -0.00901
AFIX  43
H133  2    0.672233    1.037981    0.840117    11.00000   -1.20000
AFIX   0
C134  1    0.643799    0.986431    0.856013    11.00000    0.04749    0.12989 =
         0.04174   -0.02158   -0.00889   -0.00200
C135  1    0.624042    0.949736    0.844816    11.00000    0.04955    0.13148 =
         0.03583    0.00102    0.00541    0.00376
AFIX  43
H135  2    0.613940    0.933110    0.861839    11.00000   -1.20000
AFIX   0
C136  1    0.618214    0.935924    0.809731    11.00000    0.04422    0.06551 =
         0.03638    0.00127    0.00630    0.00900
AFIX  43
H136  2    0.604813    0.908471    0.802648    11.00000   -1.20000
AFIX   0
C138  1    0.560621    1.011241    0.690718    11.00000    0.05158    0.02049 =
         0.04583    0.01059    0.00906    0.00725
AFIX  43
H138  2    0.551114    1.043385    0.686533    11.00000   -1.20000
AFIX   0
C139  1    0.561863    1.013505    0.629156    11.00000    0.07379    0.06533 =
         0.04181    0.02628    0.02183    0.04772
C140  1    0.542285    0.990470    0.601223    11.00000    0.07427    0.17071 =
         0.05044    0.02290    0.00523    0.07321
AFIX  43
H140  2    0.534337    0.957826    0.604798    11.00000   -1.20000
AFIX   0
C141  1    0.534199    1.014792    0.568021    11.00000    0.13496    0.25283 =
         0.06088    0.04253    0.01222    0.14453
AFIX  43
H141  2    0.521142    0.998643    0.548721    11.00000   -1.20000
AFIX   0
C142  1    0.545484    1.063207    0.563375    11.00000    0.29190    0.21485 =
         0.06014    0.07850    0.05846    0.21786
C143  1    0.566058    1.084550    0.591474    11.00000    0.30299    0.07699 =
         0.09891    0.06118    0.11019    0.12196
AFIX  43
H143  2    0.574699    1.116691    0.588033    11.00000   -1.20000
AFIX   0
C144  1    0.573912    1.060260    0.623539    11.00000    0.16637    0.04329 =
         0.07099    0.02642    0.04547    0.04315
AFIX  43
H144  2    0.587872    1.075601    0.642361    11.00000   -1.20000
AFIX   0
C145  1    0.519796    1.070710    0.504295    11.00000    0.46195    0.53351 =
         0.02393    0.04443    0.03129    0.41170
C146  1    0.551603    1.019486    0.750490    11.00000    0.04323    0.02707 =
         0.04045    0.00038    0.01147    0.01054
C147  1    0.538378    0.991420    0.775085    11.00000    0.07441    0.02787 =
         0.06012   -0.00589    0.02845   -0.00448
AFIX  43
H147  2    0.539245    0.955427    0.774619    11.00000   -1.20000
AFIX   0
C148  1    0.523955    1.015506    0.800256    11.00000    0.09127    0.04233 =
         0.06955    0.00217    0.04979    0.00667
AFIX  43
H148  2    0.515452    0.996008    0.817348    11.00000   -1.20000
AFIX   0
C149  1    0.521891    1.067702    0.800595    11.00000    0.06158    0.03359 =
         0.06029   -0.00792    0.02439    0.00752
C150  1    0.536372    1.095478    0.778635    11.00000    0.08726    0.02265 =
         0.07537    0.00045    0.04009   -0.00267
AFIX  43
H150  2    0.536092    1.131463    0.779863    11.00000   -1.20000
AFIX   0
C151  1    0.552016    1.070857    0.753709    11.00000    0.08399    0.02453 =
         0.06059    0.00196    0.03086    0.00055
AFIX  43
H151  2    0.562940    1.090522    0.739049    11.00000   -1.20000
AFIX   0
C152  1    0.499855    1.139521    0.823819    11.00000    0.14389    0.07158 =
         0.14327   -0.03502    0.06947    0.00556
AFIX 137
H15A  2    0.489400    1.149565    0.799702    11.00000   -1.50000
H15B  2    0.519280    1.157198    0.829267    11.00000   -1.50000
H15C  2    0.487436    1.148516    0.842008    11.00000   -1.50000
AFIX   0
C153  1    0.413964    0.741142    0.540459    11.00000    0.03808    0.15995 =
         0.05856   -0.04803    0.02063    0.00127
AFIX 137
H15D  2    0.423575    0.774454    0.544806    11.00000   -1.50000
H15E  2    0.421105    0.724649    0.520021    11.00000   -1.50000
H15F  2    0.419173    0.720099    0.562221    11.00000   -1.50000
AFIX   0
C154  1    0.364538    0.685709    0.514430    11.00000    0.06518    0.06088 =
         0.04934   -0.03336    0.01506   -0.00664
AFIX 137
H15G  2    0.369781    0.661772    0.534560    11.00000   -1.50000
H15H  2    0.375816    0.677121    0.495031    11.00000   -1.50000
H15I  2    0.342831    0.683714    0.505105    11.00000   -1.50000
AFIX   0
C155  1    0.462158    0.435694    0.559992    11.00000    0.13340    0.04921 =
         0.04960   -0.00441    0.04579    0.00704
AFIX 137
H15J  2    0.443758    0.456263    0.557462    11.00000   -1.50000
H15K  2    0.472041    0.441060    0.538886    11.00000   -1.50000
H15L  2    0.475911    0.445685    0.582085    11.00000   -1.50000
AFIX   0
C156  1    0.490236    0.345512    0.565520    11.00000    0.08062    0.06218 =
         0.04487   -0.00853    0.03212   -0.00552
AFIX 137
H15M  2    0.502847    0.357214    0.587985    11.00000   -1.50000
H15N  2    0.498865    0.357339    0.544652    11.00000   -1.50000
H15O  2    0.489455    0.308363    0.565408    11.00000   -1.50000
AFIX   0
C157  1    0.626340    0.550230    0.619361    11.00000    0.04254    0.19293 =
         0.11353    0.10078   -0.01027   -0.00609
AFIX 137
H15P  2    0.617747    0.518973    0.607726    11.00000   -1.50000
H15Q  2    0.624022    0.577802    0.601533    11.00000   -1.50000
H15R  2    0.615764    0.559083    0.639342    11.00000   -1.50000
AFIX   0
C158  1    0.678002    0.602753    0.629006    11.00000    0.06376    0.07392 =
         0.10105    0.06093    0.04286    0.03226
AFIX 137
H15S  2    0.671975    0.625937    0.646964    11.00000   -1.50000
H15T  2    0.668899    0.613825    0.604576    11.00000   -1.50000
H15U  2    0.700043    0.602883    0.631227    11.00000   -1.50000
AFIX   0
C159  1    0.629611    0.858327    0.610594    11.00000    0.05035    0.05361 =
         0.03000    0.00090    0.01295    0.00320
AFIX 137
H15V  2    0.645856    0.883545    0.613236    11.00000   -1.50000
H15W  2    0.629498    0.839043    0.588177    11.00000   -1.50000
H15X  2    0.632919    0.835151    0.631374    11.00000   -1.50000
AFIX   0
C160  1    0.569943    0.835076    0.601039    11.00000    0.07827    0.06286 =
         0.03088   -0.01540    0.02311   -0.04252
AFIX 137
H16A  2    0.572568    0.814287    0.623069    11.00000   -1.50000
H16B  2    0.575434    0.815169    0.581018    11.00000   -1.50000
H16C  2    0.548815    0.845788    0.594829    11.00000   -1.50000
AFIX   0
PART 1
O30   4    0.649066    1.000686    0.892409    11.00000    0.09659    0.41050 =
         0.06803   -0.13122   -0.00667    0.00428
C137  1    0.662445    1.020254    0.911432    11.00000    0.76376    0.11160 =
         0.05279   -0.02742   -0.06281    0.16237
HKLF 4


REM  20220118_squaredimer4_a.res in C2/c
REM R1 =  0.0697 for   28725 Fo > 4sig(Fo)  and  0.1046 for all   44330 data
REM   2037 parameters refined using      0 restraints

END

WGHT      0.0558    591.3216

REM Highest difference peak  1.359,  deepest hole -0.755,  1-sigma level  0.119
Q1    1   0.4199  0.3617  0.6185  11.00000  0.05    1.36
Q2    1   0.6590  0.3446  0.6146  11.00000  0.05    0.85
Q3    1   0.3597  0.7619  0.6794  11.00000  0.05    0.85
Q4    1   0.5795  0.9187  0.6398  11.00000  0.05    0.85
Q5    1   0.2407  0.6842  0.7417  11.00000  0.05    0.84
Q6    1   0.5869  0.9206  0.6999  11.00000  0.05    0.81
Q7    1   0.7195  0.3851  0.9177  11.00000  0.05    0.74
Q8    1   0.4380  0.7975  0.7008  11.00000  0.05    0.69
Q9    1   0.7815  0.5662  0.6016  11.00000  0.05    0.67
Q10   1   0.3534  0.7572  0.6196  11.00000  0.05    0.64
Q11   1   0.7240  0.3998  0.8578  11.00000  0.05    0.61
Q12   1   0.5807  0.9204  0.6007  11.00000  0.05    0.58
Q13   1   0.7196  0.9586  0.5831  11.00000  0.05    0.58
Q14   1   0.6436  1.0403  0.8794  11.00000  0.05    0.56
Q15   1   0.3196  0.4014  0.4590  11.00000  0.05    0.56
Q16   1   0.3785  0.9573  0.5154  11.00000  0.05    0.56
Q17   1   0.6594  0.9582  0.7807  11.00000  0.05    0.55
Q18   1   0.4232  0.3656  0.6613  11.00000  0.05    0.55
Q19   1   0.7036  0.2572  0.8949  11.00000  0.05    0.54
Q20   1   0.4992  0.3208  0.7995  11.00000  0.05    0.54
;
_shelx_res_checksum                36849
_shelx_hkl_file
;
   0   0   4  314.57   11.98
   0   0   6  201.08    7.92
   0   0  -6  204.91    7.90
   0   0  -7   12.92    1.57
   0   0   7   13.93    1.84
   0   0   8  320.22   11.67
   0   0  -8  281.60   11.63
   0   0   9    3.74    2.06
   0   0  -9    4.22    2.23
   0   0  10   10.60    2.26
   0   0 -10   25.71    2.30
   0   0 -11   -3.90    2.17
   0   0  11    2.67    2.10
   0   0  12  310.27   11.58
   0   0 -12  276.00   11.57
   0   0  13    1.74    2.56
   0   0 -13    1.96    2.62
   0   0  14  826.81   31.67
   0   0 -14  828.25   31.72
   0   0 -15  -10.93    3.33
   0   0 -16   60.88    4.55
   0   0 -17    1.99    4.18
   0   0 -18    7.58    4.22
   0   0 -19   -3.56    4.19
   0   0 -20  293.14   12.35
   0   0 -21   -2.97    4.40
   0   0 -22   -3.36    4.44
   0   0 -23   -2.66    4.31
   0   0  24   40.12    5.55
   0   0 -24   43.96    5.12
   0   0 -25    8.15    4.62
   0   0  25    1.32    5.39
   0   0  26  129.52    7.88
   0   0 -26  104.40    7.82
   0   0 -26  149.88    7.55
   0   0  27   27.34    5.76
   0   0 -27   21.17    5.49
   0   0 -27   12.05    5.88
   0   0 -28  219.55   11.08
   0   0 -28  215.39   10.44
   0   0  28  221.76   10.93
   0   0 -29   74.87    7.59
   0   0  29   74.58    7.15
   0   0 -29   59.40    6.60
   0   0 -30  205.20   10.75
   0   0 -30  182.11    9.99
   0   0  30  183.42   10.37
   0   0 -31    6.77    6.73
   0   0 -31    7.03    7.42
   0   0  31    5.85    6.68
   0   0 -32   -9.06    7.32
   0   0 -32  -11.42    7.00
   0   0  32   -1.03    7.17
   0   0 -33   18.08    7.86
   0   0 -33   16.28    7.29
   0   0  33   12.81    7.35
   0   0 -34  190.05   11.49
   0   0 -34  198.63   10.80
   0   0  34  180.62   11.10
   0   0  35   21.60    7.98
   0   0 -35   22.72    7.61
   0   0 -35   25.87    8.14
   0   0  36   -1.80    8.37
   0   0 -36   -2.28    7.52
   0   0 -36    4.16    8.49
   0   0  37    4.97    8.41
   0   0 -37    4.38    7.62
   0   0 -37   -0.18    8.24
   0   0 -38   15.63    9.04
   0   0  38    3.30    8.72
   0   0 -38    5.37    7.86
   0   0  39    6.10    8.62
   0   0 -39    7.22    7.88
   0   0 -39   26.88    9.36
   0   0  40    7.02    8.55
   0   0 -40    4.58    8.15
   0   0 -40    4.74    9.14
   0   0 -41   -7.52    8.12
   0   0  41  -10.43    9.33
   0   0 -41   -0.93   10.05
   0   0 -42   -7.15    8.63
   0   0  42  -10.22    9.36
   0   0 -42   -0.11    9.81
   0   0 -43   -0.33   10.24
   0   0 -43   -4.94    8.48
   0   0 -44    0.14    8.57
   0   0 -44   13.09   10.77
   0   0 -45    9.12   10.89
   0   2  -2 2543.83   96.17
   0   2  -3   78.00    3.16
   0   2  -4 1113.40   42.21
   0   2   6   44.03    2.68
   0  -2   6   58.21    2.71
   0   2   7  277.05   10.90
   0  -2   7  277.79   10.83
   0   2   8   36.99    2.78
   0   2  -8   33.93    2.48
   0  -2   8   31.85    2.43
   0  -2   9  285.84   10.94
   0   2  -9  272.52   10.92
   0  -2 -10   85.90    4.45
   0  -2  10   92.85    4.36
   0   2 -10  101.34    4.35
   0  -2 -11  163.89    8.60
   0  -2 -11  235.03    8.53
   0  -2  11  220.34    8.44
   0   2 -11  211.87    8.48
   0  -2 -12  140.41    6.31
   0   2 -12  156.53    6.33
   0  -2 -12  138.04    6.56
   0  -2  12  151.05    6.27
   0  -2 -13  493.19   17.68
   0  -2 -13  399.93   17.64
   0  -2  13  452.43   17.54
   0   2 -13  463.79   17.58
   0   2 -14   51.47    3.87
   0  -2  14   59.76    3.71
   0  -2 -14   59.65    4.06
   0  -2 -14   59.80    4.11
   0   2 -15  537.57   20.54
   0  -2 -15  541.27   20.60
   0  -2  15  558.31   20.50
   0  -2 -15  458.61   20.68
   0  -2  16  502.30   20.05
   0  -2 -16  503.98   20.39
   0  -2 -16  520.51   20.21
   0   2 -16  533.89   20.21
   0  -2  17   55.29    4.66
   0  -2 -17   53.71    4.57
   0  -2 -17   41.53    5.10
   0   2 -17   73.14    4.88
   0   2 -18  375.22   15.26
   0  -2 -18  359.59   15.32
   0  -2 -18  400.30   15.53
   0  -2  18  372.90   15.08
   0  -2 -19  505.55   19.85
   0   2 -19  504.67   19.87
   0  -2 -19  496.23   20.10
   0  -2  19  495.37   19.70
   0  -2 -20  107.96    6.27
   0   2 -20  123.14    6.34
   0  -2 -20  132.19    7.02
   0  -2  20   96.54    6.14
   0  -2  21   48.37    4.64
   0  -2 -21   37.88    5.10
   0   2 -21   44.09    4.74
   0  -2 -21   38.11    4.92
   0  -2 -22   16.74    4.54
   0  -2 -22    6.51    4.20
   0  -2  22   13.45    3.93
   0   2 -22   22.45    4.48
   0   2 -23  108.39    6.16
   0  -2  23  104.72    6.14
   0  -2 -23  113.28    7.11
   0  -2 -23  105.07    6.48
   0  -2 -24   -0.33    5.06
   0   2 -24    9.82    4.59
   0  -2  24   -0.44    4.22
   0  -2 -24    3.87    4.34
   0  -2 -25   43.25    5.76
   0   2 -25   43.58    5.14
   0  -2 -25   41.92    5.27
   0  -2 -26   23.13    5.84
   0  -2 -26   22.44    5.23
   0   2 -26   31.36    5.05
   0  -2 -27   76.18    6.90
   0   2 -27   71.83    6.28
   0  -2 -27   76.46    6.42
   0  -2 -28   25.79    6.02
   0  -2 -28   32.39    6.25
   0   2 -28   25.86    5.75
   0   2 -29   34.92    6.05
   0  -2 -29    7.72    6.29
   0  -2 -29   36.33    7.05
   0  -2  30  195.26   11.82
   0   2  30  219.84   11.79
   0  -2 -30  233.12   11.40
   0  -2 -30  260.04   12.00
   0   2 -30  246.97   11.22
   0   2 -31  145.96    8.27
   0  -2 -31   81.20    7.80
   0  -2  31   89.90    8.78
   0  -2 -31  106.67    9.22
   0   2  31   96.62    8.69
   0  -2 -32  470.93   20.50
   0   2  32  483.50   20.30
   0  -2 -32  497.76   20.05
   0  -2  32  430.36   20.13
   0   2 -32  485.53   19.88
   0  -2 -33   71.12    8.39
   0   2  33   61.50    8.44
   0  -2 -33   54.31    7.82
   0   2 -33   82.26    7.61
   0  -2  33  103.87    8.60
   0   2  34   -3.69    8.00
   0  -2 -34    6.64    7.28
   0   2 -34    7.45    7.08
   0  -2 -34    5.32    8.02
   0  -2  34    9.57    7.32
   0  -2 -35   37.50    8.56
   0   2 -35   63.19    7.39
   0  -2 -35   67.71    7.83
   0  -2  35   49.33    8.36
   0   2  35   49.00    8.50
   0  -2 -36    9.75    7.64
   0   2  36   -8.17    8.31
   0   2 -36    4.44    6.89
   0  -2 -36   -0.53    8.82
   0  -2  36   14.44    8.05
   0  -2 -37    0.92    8.70
   0   2 -37   -6.41    6.85
   0   2  37    4.65    8.14
   0  -2  37    6.52    8.13
   0  -2 -37   -8.93    7.54
   0  -2 -38   -0.57    8.61
   0  -2  38    7.79    8.21
   0   2  38  -12.59    8.95
   0  -2 -38   -5.05    7.77
   0   2  39   20.23    8.96
   0  -2 -39    5.47    7.92
   0  -2  39   10.58    8.97
   0  -2 -39   19.07    9.61
   0   2  40   14.70    9.06
   0  -2 -40   10.08    9.31
   0  -2  40   17.71    8.96
   0   2 -40    1.51    9.46
   0  -2 -40    5.32    8.21
   0   2 -41   58.75   10.07
   0  -2 -41   38.69    8.91
   0  -2  41   26.25    9.62
   0   2  41   30.95    9.35
   0  -2 -41   36.00    9.64
   0  -2 -42   15.12    8.64
   0  -2 -42   15.89   10.21
   0   2 -42   25.08    9.89
   0  -2  42    1.02    9.42
   0   2  42   -1.29    9.47
   0  -2 -43   32.29   10.10
   0  -2 -43   42.78    8.96
   0   2 -43   22.94   10.48
   0  -2 -44    7.52   10.46
   0   2 -44   10.99   10.91
   0  -2 -44    4.37    9.70
   0  -2 -45    0.87    9.90
   0   2 -45    0.23   11.25
   0  -2 -45   19.58   10.51
   0   4   0  659.50   25.07
   0  -4   1   46.06    2.22
   0   4  -1   50.47    2.29
   0  -4   2    9.43    1.26
   0   4  -2    8.27    1.23
   0  -4  -2   10.47    1.06
   0  -4  -3  408.21   16.53
   0  -4   3  440.24   16.59
   0   4   3  462.08   16.56
   0   4  -3  428.72   16.60
   0   4  -4  926.55   34.32
   0  -4  -4 1006.30   34.29
   0   4   4  906.26   34.30
   0  -4   4  784.79   34.28
   0  -4  -5    5.32    1.65
   0   4  -5    3.70    1.96
   0   4   5    7.36    1.92
   0  -4   5   12.56    1.89
   0  -4  -6 1110.24   42.32
   0  -4   6 1047.45   42.32
   0   4   6 1138.34   42.33
   0   4  -6 1165.43   42.36
   0   4  -7  170.21    7.43
   0  -4  -7  185.54    7.55
   0   4   7  205.76    7.64
   0   4  -8  108.85    4.85
   0   4   8   99.30    4.94
   0  -4  -8  106.46    4.80
   0   4  -9   64.97    5.15
   0  -4  -9   75.08    5.27
   0   4  10   16.83    2.94
   0  -4 -10   10.01    2.50
   0   4  11  608.39   22.66
   0  -4  11  571.45   22.49
   0  -4 -11  583.03   22.62
   0   4  12  510.07   19.10
   0  -4 -12  485.67   19.01
   0  -4  12  473.68   18.91
   0   4  13  328.89   13.69
   0  -4 -13  344.18   13.75
   0  -4  13  350.19   13.51
   0  -4 -14  653.90   25.21
   0  -4  14  644.22   25.01
   0  -4 -15   18.60    4.39
   0  -4  15   22.06    3.97
   0  -4  16 2190.64   86.07
   0  -4 -16 2335.04   86.20
   0  -4 -16 2308.96   86.34
   0  -4 -17  414.05   18.59
   0  -4  17  494.67   18.43
   0  -4 -17  477.89   18.50
   0  -4 -18  498.93   19.91
   0  -4  18  518.34   19.59
   0  -4 -18  469.00   19.70
   0  -4  19  254.83   11.62
   0  -4 -19  303.96   12.28
   0  -4 -19  287.46   11.91
   0  -4  20 1119.44   43.11
   0  -4 -20 1088.73   43.41
   0  -4 -20 1161.97   43.27
   0  -4 -21   78.31    5.77
   0  -4  21   77.59    5.19
   0  -4 -21   94.40    6.13
   0  -4 -22   36.60    5.10
   0  -4 -22   27.89    4.90
   0  -4  22   19.96    4.24
   0  -4 -23    4.01    4.98
   0  -4  23    8.12    4.08
   0  -4 -23    3.82    4.30
   0  -4 -24   25.78    5.47
   0  -4 -24   17.76    4.91
   0  -4  24   19.47    4.47
   0  -4 -25   -2.43    5.11
   0  -4  25   -2.14    4.37
   0  -4 -25   12.20    5.41
   0  -4 -26   13.37    5.89
   0  -4  26   10.12    4.73
   0  -4 -26    9.56    5.12
   0  -4 -27    3.83    5.72
   0  -4 -27   -1.50    5.41
   0  -4  27   -0.37    4.84
   0  -4 -28   -4.73    6.04
   0  -4  28    8.28    5.17
   0  -4 -28   17.37    5.79
   0  -4 -29   -5.25    6.66
   0  -4  29   -5.57    5.37
   0  -4 -29    3.64    6.01
   0  -4 -30   -5.20    6.49
   0  -4 -30  -10.34    7.00
   0  -4 -31   42.96    7.42
   0  -4 -31   28.35    7.25
   0  -4 -32   17.65    7.39
   0  -4 -32   18.31    7.28
   0  -4 -33   13.61    7.80
   0  -4 -33   10.70    7.19
   0  -4 -34    8.71    7.28
   0   4  34   16.15    7.91
   0  -4 -34   10.77    7.98
   0  -4 -35   44.06    7.73
   0   4  35   50.44    8.54
   0  -4 -35   33.58    8.41
   0   4  36    9.73    8.32
   0  -4 -36   -0.52    8.18
   0  -4 -36    2.18    7.60
   0  -4 -37   -5.11    7.96
   0  -4 -37   -1.35    8.07
   0   4  37   12.41    8.44
   0  -4 -38    9.29    8.75
   0   4  38    5.30    8.63
   0  -4 -38    5.85    8.21
   0   4  39   13.72    8.66
   0  -4 -39   27.71    8.85
   0  -4 -39   15.99    8.48
   0  -4 -40    9.39    9.24
   0   4  40   -0.35    8.93
   0  -4 -40   -0.64    8.38
   0  -4 -41  -10.11    8.56
   0  -4 -41    1.63    9.54
   0   4  41    8.21    9.04
   0   4  42   35.90    9.87
   0  -4 -42   49.57    9.17
   0  -4 -42   35.90    9.86
   0  -4 -43    0.86    9.05
   0  -4 -43   13.94    9.72
   0  -4 -44   10.55   10.35
   0  -4 -44    4.45    9.47
   0  -4 -45    2.14    9.67
   0  -4 -45   -2.40   10.75
   0   6   0 2441.06   90.69
   0  -6   0 2330.32   90.78
   0  -6   1 1487.77   56.90
   0   6  -1 1610.55   56.90
   0  -6  -1 1347.40   56.98
   0  -6   1 1526.98   57.02
   0  -6   2  788.14   29.64
   0  -6   2  788.03   29.73
   0   6   2  781.79   29.54
   0   6  -2  752.93   29.61
   0  -6  -3    6.94    1.31
   0   6  -3    7.62    1.98
   0  -6   3    2.92    2.05
   0   6   3    6.38    1.66
   0  -6   4   32.85    2.41
   0   6  -4   30.91    2.29
   0  -6  -4   27.14    1.88
   0   6   4   30.88    2.07
   0  -6   5   28.07    2.70
   0   6   5   32.31    2.28
   0  -6  -5   25.36    2.08
   0   6  -5   28.94    2.58
   0   6  -6  288.41   11.79
   0  -6   6  317.27   11.87
   0   6   6  297.33   11.76
   0  -6  -6  297.52   11.69
   0  -6   7    7.96    2.59
   0  -6  -7   10.98    2.18
   0   6  -7   10.09    2.14
   0   6   7    6.65    2.25
   0   6  -8  307.34   11.88
   0   6   8  281.63   11.78
   0  -6  -8  301.47   11.75
   0  -6   8  304.40   11.88
   0   6   9   42.52    3.11
   0   6  -9   30.07    2.98
   0  -6  -9   34.38    2.85
   0  -6   9   40.79    2.97
   0  -6  10  949.53   34.43
   0   6 -10  899.47   34.45
   0   6  10  868.29   34.37
   0  -6 -10  880.30   34.35
   0  -6 -11  720.19   26.87
   0   6  11  674.34   26.89
   0  -6  11  708.47   26.92
   0   6 -11  685.37   26.90
   0   6  12 1232.38   46.73
   0  -6  12 1180.42   46.68
   0   6 -12 1172.13   46.70
   0  -6 -12 1311.76   46.74
   0   6  13   -2.20    3.83
   0  -6 -13    0.95    3.42
   0   6 -13    0.55    3.60
   0  -6  13   -0.52    3.73
   0  -6  13    3.05    3.29
   0  -6  14   63.08    5.02
   0  -6 -14   67.33    5.02
   0   6  14   58.63    4.97
   0  -6  14   77.14    4.86
   0  -6  15 1081.47   41.45
   0  -6  15 1088.90   41.64
   0  -6 -15 1042.51   41.58
   0   6  15 1114.66   41.58
   0  -6  16  967.47   36.94
   0  -6  16  914.58   36.70
   0   6  16  966.33   36.86
   0  -6 -16  982.62   36.89
   0  -6  17  246.23   10.13
   0  -6  17  224.24    9.93
   0  -6 -17  218.97   10.30
   0  -6  18   35.35    4.59
   0  -6 -18   35.29    4.84
   0  -6  18   48.31    5.05
   0  -6  19   81.52    5.84
   0  -6 -19  100.39    5.99
   0  -6  19  101.75    6.08
   0  -6  20   32.21    4.91
   0  -6 -20   28.00    4.99
   0  -6  20   27.33    4.01
   0  -6 -20   27.62    4.52
   0  -6 -21    3.16    4.61
   0  -6  21    2.22    3.97
   0  -6  21    5.62    4.60
   0  -6 -21   -1.52    4.52
   0  -6 -22   12.71    4.60
   0  -6  22   16.46    4.92
   0  -6 -22   18.49    4.87
   0  -6  22   17.29    4.18
   0  -6 -23    7.38    4.65
   0  -6 -23    5.40    4.88
   0  -6  23    3.10    4.22
   0  -6  24   34.05    5.81
   0  -6 -24   18.58    5.27
   0  -6  24   25.61    4.57
   0  -6 -24   22.86    5.29
   0  -6  25   23.33    4.92
   0  -6 -25   31.15    5.55
   0  -6  25   30.82    5.80
   0  -6 -25   35.35    5.45
   0  -6 -26   13.50    5.66
   0  -6 -26    6.83    5.57
   0  -6  26   11.43    5.49
   0  -6  26   15.47    4.99
   0  -6  27   27.43    6.23
   0  -6  27   34.40    5.19
   0  -6 -27   28.01    5.75
   0  -6 -27   35.11    6.13
   0  -6 -28   -0.86    6.14
   0  -6  28    3.88    6.23
   0  -6 -28    7.63    6.11
   0  -6  28    8.90    5.35
   0  -6  29   35.30    5.97
   0  -6 -29   30.83    7.01
   0  -6 -29   31.96    6.66
   0  -6  30   -0.29    5.93
   0  -6 -30    1.14    6.89
   0  -6 -30    0.42    6.74
   0  -6 -31   -1.63    6.86
   0  -6 -31    1.69    6.96
   0  -6  31    6.64    6.03
   0  -6  32   -2.49    5.96
   0  -6 -32  -11.85    7.41
   0   6 -32  -11.74    7.59
   0  -6 -32   -2.76    7.42
   0  -6 -33   -3.59    7.20
   0  -6 -33    4.13    7.74
   0  -6  33    1.95    6.34
   0  -6 -34   63.22    8.61
   0   6 -34   50.30    8.63
   0  -6 -34   56.45    8.46
   0   6 -35   -1.99    8.28
   0  -6 -35   12.67    8.05
   0  -6 -35   13.87    7.88
   0   6 -36   -3.58    8.43
   0  -6 -36   15.28    7.81
   0  -6 -36   25.74    8.65
   0  -6 -37   23.77    8.18
   0  -6 -37   26.14    8.70
   0   6 -37   24.58    8.93
   0  -6 -38   45.73    9.01
   0  -6 -38   41.24    9.33
   0   6  38   55.90    8.93
   0   6 -38   33.16    9.44
   0   6 -39    7.89    9.33
   0  -6 -39    3.53    8.18
   0   6  39    2.47    8.83
   0  -6 -39   17.29    9.21
   0   6 -40   14.67    9.73
   0  -6 -40    5.64    8.97
   0  -6 -40   11.81    9.15
   0   6  40   -5.31    8.86
   0   6  41    9.54    9.31
   0  -6 -41   13.19    8.89
   0  -6 -41   22.24    9.51
   0  -6 -42    2.01    9.02
   0  -6 -42    9.82    9.74
   0   6  42   12.49    9.73
   0  -6 -43    0.75   10.24
   0  -6 -43  -12.63    9.44
   0  -6 -44   15.32   10.39
   0  -6 -44   -2.69    9.80
   0  -6 -45   14.29   10.34
   0  -6 -45   19.31   11.19
   0   8   0  401.94   15.51
   0  -8   0  397.62   15.79
   0   8   1  253.18    9.89
   0  -8   1  252.79   10.25
   0   8  -1  235.34    9.88
   0  -8  -1  270.45   10.36
   0   8   2   93.03    3.94
   0   8  -2   77.70    4.24
   0  -8  -2   74.29    4.70
   0  -8   2  108.54    4.32
   0  -8   2   83.99    4.49
   0  -8   3  323.25   13.40
   0   8  -3  347.59   13.20
   0  -8   3  349.03   13.29
   0   8   3  332.29   13.09
   0   8  -4  395.59   15.40
   0  -8   4  373.72   15.59
   0  -8   4  414.09   15.51
   0   8   4  398.57   15.34
   0   8  -5   -0.02    2.26
   0  -8  -5   -3.46    1.74
   0  -8   5    0.24    2.38
   0  -8  -6   16.79    1.99
   0  -8   6   14.06    2.50
   0   8   6   11.01    2.41
   0   8  -6    7.04    2.65
   0   8   7  365.02   14.31
   0   8   7  339.66   14.49
   0  -8  -7  380.04   14.23
   0   8  -7  366.23   14.38
   0  -8   7  366.20   14.38
   0   8  -8   28.83    3.12
   0   8   8   27.90    3.07
   0   8   8   35.76    3.60
   0  -8   8   32.25    3.23
   0  -8  -8   36.65    2.66
   0  -8  -9    4.41    2.52
   0  -8   9   12.62    3.24
   0   8  -9    1.96    3.16
   0   8   9    3.46    3.09
   0  -8 -10  241.93    9.98
   0   8  10  234.22   10.15
   0  -8  10  235.24   10.23
   0   8 -10  270.20   10.32
   0   8  11   91.94    4.78
   0  -8  11   52.67    4.69
   0   8 -11   52.35    4.71
   0  -8 -11   82.20    4.57
   0  -8  12   88.82    6.02
   0   8 -12   94.48    5.78
   0  -8 -12  122.79    5.67
   0   8  12  136.74    6.47
   0   8  13   29.80    4.64
   0  -8  13   18.83    4.63
   0  -8 -13   27.30    3.93
   0   8 -13   26.95    4.78
   0  -8  14   -6.66    4.50
   0   8 -14    0.54    3.92
   0   8  14    3.37    4.21
   0  -8 -14    1.08    3.82
   0   8 -15  208.04    9.57
   0   8  15  206.28    9.60
   0  -8 -15  202.62    9.17
   0  -8  15  218.19    9.49
   0  -8  16   -0.61    4.71
   0  -8  16   -0.31    4.11
   0   8  16    6.15    4.53
   0  -8 -16    2.33    3.91
   0  -8  17   26.59    4.67
   0  -8  17   39.79    5.20
   0   8  17   36.61    5.00
   0  -8 -17   42.87    4.49
   0  -8 -18  253.38   10.86
   0  -8  18  243.89   10.87
   0  -8  18  263.23   11.10
   0   8  18  249.30   10.98
   0  -8  19    6.43    4.37
   0   8  19    3.16    4.60
   0  -8 -19    5.65    4.24
   0  -8  19   11.74    4.69
   0  -8  20   59.10    5.01
   0  -8 -20   65.74    5.37
   0  -8  20   60.69    5.53
   0  -8  21   -6.49    4.83
   0  -8  21    3.48    4.27
   0  -8  22   -0.95    4.36
   0  -8 -22    1.29    4.61
   0  -8  22    6.02    4.70
   0  -8  23   -1.51    4.53
   0  -8 -23    2.97    4.71
   0  -8 -23   -5.53    5.22
   0  -8  23    3.83    5.16
   0  -8  24   19.26    5.23
   0  -8 -24   15.55    5.39
   0  -8 -24   26.11    5.32
   0  -8  24   20.56    4.97
   0  -8 -25   35.78    5.97
   0  -8  25   22.76    5.76
   0  -8  25   19.60    5.12
   0  -8 -25   27.59    5.63
   0  -8 -26  113.70    7.18
   0  -8 -26   95.62    7.19
   0  -8  26   73.23    7.03
   0  -8  26   71.24    6.50
   0  -8  27   11.62    5.43
   0  -8 -27   20.39    6.09
   0  -8 -27    8.65    6.24
   0  -8  27   12.17    6.35
   0  -8 -28   20.22    6.68
   0  -8  28   24.82    6.68
   0  -8 -28   30.45    6.79
   0  -8  28   10.89    5.75
   0  -8 -29  159.26    9.86
   0  -8 -29  169.69    9.83
   0  -8  29  155.97    9.02
   0  -8  29  179.31    9.75
   0  -8  30  267.88   12.78
   0  -8 -30  281.75   13.66
   0  -8  30  305.78   13.52
   0  -8 -30  275.07   13.44
   0  -8  31  165.64    9.77
   0  -8 -31  149.05   10.50
   0  -8 -31  210.98   10.54
   0  -8  31  209.58   10.82
   0  -8  32  372.17   16.19
   0  -8 -32  394.13   16.95
   0  -8  32  375.62   16.93
   0  -8 -32  355.81   16.70
   0  -8  33  331.58   15.48
   0  -8  33  313.80   14.44
   0  -8 -33  297.64   15.20
   0  -8 -33  364.47   15.69
   0  -8  34   64.69    8.22
   0  -8 -34   81.98    8.55
   0  -8 -34   30.75    8.03
   0  -8  34   35.10    7.20
   0  -8 -35   12.96    8.13
   0  -8  35   20.66    8.37
   0  -8  35   16.64    6.80
   0   8 -35   18.46    8.39
   0  -8 -35   36.09    8.35
   0  -8  36   15.18    7.02
   0  -8  36   17.27    8.07
   0   8 -36    6.05    8.51
   0  -8 -36   16.75    8.15
   0  -8 -36   24.87    8.16
   0  -8 -37   13.97    8.35
   0  -8  37    6.46    6.81
   0  -8 -37   31.95    8.98
   0   8 -37   13.21    9.26
   0  -8  37    7.99    8.19
   0  -8 -38    3.75    8.74
   0   8 -38   13.50    9.40
   0  -8 -38    5.56    8.67
   0  -8  38    6.33    9.04
   0  -8 -39   10.39    8.70
   0   8 -39   -5.08    9.26
   0  -8  39   23.58    9.20
   0  -8 -39   -0.29    8.59
   0  -8 -40   14.06    8.68
   0  -8 -40   19.77    9.20
   0   8 -40   19.64    9.82
   0   8  40    9.04    9.40
   0  -8  40   21.47    9.18
   0   8 -41  -13.13   10.24
   0  -8 -41  -12.48    9.31
   0  -8 -41   -0.23    9.36
   0   8  41   -1.63    9.32
   0  -8 -42   14.19    9.73
   0   8 -42   14.09   10.43
   0   8  42    3.43    9.88
   0  -8 -42    7.71    9.64
   0   8 -43   -1.58   11.22
   0  -8 -43   26.39   10.28
   0  -8 -43    8.80   10.03
   0  -8 -44   17.47   10.30
   0  -8 -44   22.08   10.36
   0   8 -44   22.73   11.60
   0 -10   0 1539.05   60.87
   0  10   0 1591.73   60.68
   0  10   0 1663.39   60.92
   0 -10  -1  311.80   12.54
   0  10   1  309.60   12.21
   0  10  -1  302.56   12.21
   0 -10   1  309.78   12.76
   0 -10   2   61.61    4.72
   0 -10   2   68.90    4.02
   0  10   2   67.96    3.47
   0 -10  -2   81.48    4.80
   0  10  -2   65.17    3.88
   0 -10   3 2146.56   79.33
   0 -10   3 2073.85   79.48
   0  10   3 2150.51   79.22
   0  10  -3 2173.58   79.29
   0 -10   4  375.39   15.69
   0  10  -4  378.72   15.44
   0 -10   4  409.68   15.57
   0  10   4  405.06   15.32
   0 -10   5  483.32   18.53
   0 -10   5  451.01   18.72
   0  10   5  480.98   18.35
   0  10  -5  466.69   18.38
   0  10   6   -1.60    2.90
   0 -10  -6   -1.82    1.91
   0 -10   6   -6.69    3.90
   0  10  -6   -2.15    3.14
   0 -10   6  -10.70    3.36
   0  10   7   57.05    4.09
   0 -10   7   76.32    4.37
   0  10  -7   60.14    4.46
   0 -10  -7   60.19    3.56
   0  10   8   90.81    5.73
   0 -10  -8   84.49    4.36
   0  10   8   80.51    5.04
   0  10  -8   82.08    5.08
   0 -10   8   89.71    5.11
   0  10  -9   53.11    4.55
   0 -10   9   55.32    4.81
   0  10   9   58.64    5.36
   0 -10  -9   60.01    3.92
   0  10   9   62.44    4.45
   0  10 -10    6.42    3.75
   0 -10 -10    3.48    3.11
   0 -10  10    4.71    4.03
   0  10  10    2.65    4.82
   0  10  10    1.68    4.18
   0 -10 -11   24.58    3.38
   0  10 -11   35.48    4.34
   0  10  11   27.56    4.31
   0 -10  11   35.05    4.64
   0  10  11   26.06    5.68
   0  10 -12   -2.03    4.19
   0 -10 -12    3.80    3.52
   0  10  12    3.70    4.27
   0  10  12    4.15    5.25
   0 -10  12    2.50    4.42
   0  10 -13   86.39    5.72
   0 -10  13   87.72    5.58
   0  10  13   86.51    5.99
   0 -10 -13   91.96    5.17
   0  10  14   13.89    4.28
   0  10 -14    9.84    4.51
   0 -10 -14   14.94    3.65
   0 -10  14   15.07    4.50
   0  10 -15    5.56    4.50
   0 -10 -15    1.38    3.61
   0  10  15    8.63    4.39
   0 -10  15    4.81    4.62
   0 -10 -16   10.74    3.63
   0  10  16   13.04    4.20
   0 -10  16   20.53    4.51
   0  10 -16   20.18    4.56
   0  10 -17   -5.95    4.51
   0 -10 -17   -4.06    3.94
   0 -10  17   -3.98    4.60
   0  10  17    2.22    4.63
   0 -10  18   99.58    6.08
   0 -10  18  104.95    6.27
   0 -10 -18   98.02    6.02
   0  10  18   97.76    6.52
   0  10  19   24.34    5.05
   0 -10 -19   30.63    4.39
   0 -10  19    4.18    4.63
   0 -10  19    1.27    4.53
   0 -10  20   45.21    5.52
   0 -10  20   43.09    5.14
   0  10  20   53.46    5.71
   0 -10 -20   48.15    4.92
   0  10  21   37.40    5.49
   0 -10  21   38.91    5.22
   0 -10  21   40.35    5.01
   0 -10 -21   31.88    4.82
   0 -10  22   27.78    5.07
   0 -10 -22   26.85    4.82
   0 -10  22   28.16    5.17
   0 -10  23   -3.21    4.96
   0 -10  23    1.03    5.32
   0 -10 -23    1.22    5.00
   0 -10  24    1.56    5.18
   0 -10  24   -0.22    5.45
   0 -10 -24   -4.61    5.33
   0 -10  25    7.09    5.40
   0 -10 -25    8.27    5.43
   0 -10  25   11.82    6.12
   0 -10 -26   46.47    6.90
   0 -10  26   44.90    6.07
   0 -10 -26   48.49    6.20
   0 -10  26   40.99    6.63
   0 -10  27    9.61    6.46
   0 -10 -27    4.00    5.92
   0 -10  27   10.01    6.06
   0 -10 -27    0.06    6.88
   0 -10  28    8.19    6.83
   0 -10 -28   24.77    6.50
   0 -10 -28    6.70    7.05
   0 -10  28    4.25    6.12
   0 -10  29  190.83   10.38
   0 -10 -29  215.85   10.87
   0 -10  29  202.74   11.04
   0 -10 -29  200.80   11.04
   0 -10 -30  324.42   13.84
   0 -10  30  383.84   14.13
   0 -10 -30  243.96   14.06
   0 -10  30  220.34   13.04
   0 -10 -31 1331.03   53.33
   0 -10  31 1372.14   53.36
   0 -10  31 1369.76   52.84
   0 -10 -31 1409.73   53.33
   0 -10  32  507.69   19.38
   0 -10 -32  356.97   19.01
   0 -10  32  357.03   18.34
   0 -10 -32  576.65   19.40
   0 -10 -33  337.87   15.31
   0 -10 -33  308.73   15.50
   0 -10  33  329.33   15.37
   0 -10  33  308.08   14.48
   0 -10  34  179.12   11.17
   0 -10 -34  147.89   10.65
   0 -10  34  151.53    9.65
   0 -10 -34  192.01   11.03
   0 -10 -35   48.26    8.54
   0 -10 -35    0.75    8.51
   0 -10  35   50.91    8.55
   0 -10  35    9.01    6.96
   0 -10  36   52.85    8.95
   0 -10 -36   52.78    8.57
   0 -10  36   59.22    7.64
   0 -10 -36   57.10    9.19
   0 -10  37   -2.87    8.65
   0  10 -37   -5.97    9.17
   0 -10 -37   14.28    8.11
   0 -10  37    6.97    6.94
   0 -10 -37   -7.67    8.91
   0 -10  38   -3.81    8.74
   0 -10 -38   -8.54    8.35
   0  10 -38  -10.53    9.80
   0 -10  38    2.12    7.27
   0 -10 -38    6.50    8.45
   0  10 -39    5.77   10.01
   0 -10  39   -2.40    8.68
   0 -10 -39   -0.19    8.24
   0 -10  39   -3.64    7.21
   0 -10 -39    3.10    9.23
   0  10 -40   -3.22    9.90
   0 -10  40   11.80    9.20
   0 -10 -40   -8.20    8.91
   0 -10 -40    4.32    9.36
   0 -10 -41   11.78    9.55
   0  10 -41   -5.67   10.50
   0 -10 -41   -8.14    8.97
   0 -10 -42    2.92    9.42
   0 -10 -42   -9.16   10.07
   0  10 -42  -17.07   11.02
   0 -10 -43   13.55    9.98
   0 -10 -43    8.30   10.09
   0  10 -43   -0.45   10.95
   0 -12   0  702.10   25.87
   0  12   0  631.69   25.37
   0 -12   1 3004.33  118.17
   0 -12  -1 3164.47  118.22
   0  12   1 3128.55  117.96
   0  12  -1 3141.58  117.96
   0  12   1 3096.51  118.25
   0  12   2   26.91    5.65
   0 -12  -2   30.36    5.44
   0  12   2   25.35    3.62
   0  12   2   25.21    2.90
   0 -12   2   22.03    4.74
   0  12  -2   26.95    3.48
   0 -12   3  102.85    5.70
   0  12  -3  110.60    5.51
   0 -12   3   97.55    6.55
   0  12   3   99.33    5.09
   0 -12   4    7.28    5.10
   0 -12   4    3.75    3.92
   0  12   4    3.23    3.11
   0  12  -4   10.29    3.33
   0  12  -5    3.84    3.64
   0  12   5   -1.22    2.86
   0 -12   5    1.88    3.73
   0 -12   5   -3.36    5.38
   0  12   6    9.20    3.35
   0 -12   6    8.66    4.32
   0  12  -6   15.84    3.75
   0 -12   6    7.06    5.22
   0 -12   7   23.93    5.25
   0 -12   7   15.78    4.01
   0  12  -7   14.06    3.92
   0  12   7   14.53    3.74
   0  12   8   33.85    3.74
   0 -12  -8   31.72    2.91
   0 -12   8   19.67    4.33
   0  12  -8   27.38    4.10
   0 -12   8   28.04    5.08
   0  12   9   18.94    3.97
   0 -12   9   21.52    3.95
   0  12   9   13.46    5.07
   0 -12  -9   20.83    2.95
   0  12  -9   17.99    4.27
   0  12 -10   74.45    5.15
   0 -12  10   81.15    5.33
   0  12  10   69.63    6.37
   0 -12 -10   77.55    4.33
   0  12  10   76.00    5.08
   0  12  11    6.39    5.13
   0 -12  11    3.66    3.94
   0 -12 -11    4.36    3.07
   0  12  11    0.92    4.17
   0  12 -11    6.00    4.00
   0  12  12  698.54   28.43
   0  12  12  714.60   28.09
   0 -12 -12  715.94   27.88
   0  12 -12  740.32   28.17
   0 -12  12  735.50   28.11
   0  12  13   52.54    6.20
   0 -12 -13   62.55    4.50
   0  12 -13   68.72    5.43
   0  12  13   68.82    5.39
   0 -12  13   74.35    5.20
   0 -12 -14    8.77    3.52
   0  12 -14    6.61    4.43
   0  12  14   10.03    4.42
   0  12  14    8.69    4.77
   0 -12  14   12.60    4.09
   0  12  15    0.65    5.20
   0  12 -15   -0.26    4.66
   0 -12  15   -3.23    4.44
   0  12  15   -3.96    4.16
   0 -12 -15    3.00    3.65
   0  12  16  690.50   27.65
   0 -12  16  726.76   27.71
   0  12  16  711.77   27.89
   0 -12 -16  698.67   27.43
   0  12 -16  701.92   27.71
   0  12  17  185.44    9.22
   0 -12  17  169.09    8.81
   0  12  17  182.01    8.89
   0 -12 -17  174.97    8.31
   0  12 -17  179.87    8.71
   0  12 -18  110.37    5.80
   0 -12  18   75.70    5.51
   0 -12 -19   -2.40    3.97
   0  12  19   -3.44    5.07
   0  12 -19    0.37    5.24
   0 -12  19   -1.92    4.85
   0 -12  20    2.62    4.62
   0 -12  20   -2.10    5.13
   0  12  20   -4.17    5.48
   0 -12 -20    5.59    4.62
   0 -12  21   11.84    5.25
   0 -12 -21    9.53    4.60
   0  12  21   10.52    5.63
   0 -12  21    0.69    5.19
   0 -12  22   -0.28    5.53
   0  12  22    0.57    6.03
   0 -12  22   -5.14    5.42
   0 -12 -22    7.96    4.93
   0 -12 -23   20.72    5.39
   0 -12  23    8.65    5.72
   0 -12  23   11.46    5.64
   0  12  23    8.27    6.19
   0 -12  24    3.95    5.98
   0 -12 -24   21.85    5.36
   0 -12  24   11.20    5.90
   0 -12  25    8.97    6.29
   0 -12 -25   11.39    5.69
   0 -12  25    4.97    6.00
   0 -12  26   23.09    6.78
   0 -12 -26   24.19    6.11
   0 -12  26    9.39    6.24
   0 -12  27  387.82   16.69
   0 -12 -27  397.92   16.83
   0 -12  27  387.83   17.19
   0 -12  28   37.51    7.15
   0 -12 -28   72.31    7.19
   0 -12  28   72.51    8.18
   0 -12 -28   56.13    7.87
   0 -12 -29   80.93    8.82
   0 -12  29   99.90    8.50
   0 -12 -29   99.74    7.80
   0 -12  29   94.23    7.88
   0 -12 -30   41.43    7.14
   0 -12  30   21.53    7.75
   0 -12  30   31.01    6.89
   0 -12 -30   28.49    8.36
   0 -12  31   51.70    8.12
   0 -12 -31   34.26    8.06
   0 -12 -31   54.22    7.41
   0 -12  31   33.85    7.16
   0 -12  32   84.54    8.85
   0 -12 -32   85.25    8.37
   0 -12  32   67.92    7.71
   0 -12 -32   66.54    8.84
   0 -12 -33   61.59    8.45
   0 -12 -33   47.31    9.25
   0 -12  33   59.43    7.78
   0 -12 -34   68.51    9.32
   0 -12  34   55.08    7.90
   0 -12 -34   84.41    8.62
   0 -12  35  235.92   12.21
   0 -12 -35  228.93   12.71
   0 -12  35  250.07   13.48
   0 -12 -35  255.31   13.62
   0 -12 -36   59.46    8.21
   0 -12 -36   29.08    8.68
   0 -12  36   24.92    7.49
   0 -12  36   48.86    9.24
   0 -12 -37   18.79    9.58
   0 -12  37   17.35    7.23
   0 -12 -37   26.23    8.02
   0 -12  37   34.95    9.01
   0 -12  38   12.62    8.88
   0 -12 -38   22.71    8.45
   0 -12  38    7.00    7.35
   0 -12 -38   16.03    9.02
   0 -12 -39    5.39    9.56
   0  12 -39    8.39   10.28
   0 -12  39    4.68    9.24
   0 -12 -39   16.55    8.70
   0 -12  39    0.43    7.53
   0  12 -40   14.52   10.59
   0 -12 -40   13.38    9.62
   0 -12 -40   17.61    8.68
   0  12 -41  -10.13   10.79
   0 -12 -41   -0.33   10.31
   0 -12 -41   11.29    9.06
   0 -12 -42    0.94   10.14
   0 -12 -42    7.09    9.78
   0  12 -42   -0.89   11.40
   0  14   0    4.70    3.57
   0 -14   0    3.56    5.42
   0  14   1   18.81    3.10
   0  14   1   23.26    3.85
   0 -14   1   25.15    5.62
   0 -14  -1   23.10    5.95
   0  14  -1   23.20    3.74
   0  14   2   21.05    3.15
   0  14   2   27.31    5.81
   0  14  -2   23.13    3.85
   0 -14  -2   21.48    5.05
   0 -14   2   16.97    5.50
   0  14   2   25.98    3.79
   0 -14   3    6.10    5.54
   0  14   3   11.80    3.08
   0  14  -3    6.62    3.67
   0  14   3   -1.60    5.46
   0  14   3   10.03    3.41
   0  14   4    2.82    3.22
   0 -14   4   -3.12    5.26
   0  14  -4    1.65    3.49
   0 -14   4    0.60    3.99
   0 -14   5  139.25    8.17
   0  14   5  151.43    6.63
   0  14  -5  143.26    6.94
   0 -14   5  137.64    7.09
   0  14   6   71.54    4.64
   0  14  -6   73.27    4.82
   0 -14   6   61.74    5.97
   0 -14   6   63.56    5.12
   0 -14   7   21.11    4.41
   0  14   7   23.75    3.54
   0 -14   7   30.63    5.25
   0  14  -7   20.61    4.21
   0  14  -8    0.70    3.73
   0 -14   8    0.61    4.95
   0 -14   8    2.10    3.95
   0  14   8    4.81    3.41
   0 -14   9    7.12    5.10
   0  14   9    5.84    3.62
   0 -14   9   11.50    4.20
   0  14  -9    6.62    3.87
   0  14 -10   -2.19    4.06
   0 -14  10    1.03    4.90
   0 -14 -10    2.85    2.80
   0 -14  10    2.35    3.78
   0  14  10   -0.55    5.70
   0  14  10    1.75    3.63
   0 -14  11  266.57   10.97
   0  14  11  254.47   10.84
   0 -14  11  236.11   11.19
   0  14 -11  262.88   10.89
   0 -14 -11  243.43   10.29
   0  14  11  238.56   11.63
   0  14 -12   31.98    4.50
   0 -14 -12   25.18    3.35
   0  14  12   28.66    4.36
   0  14  12   20.31    5.87
   0 -14  12   32.59    4.65
   0 -14 -13  158.72    7.17
   0 -14  13  155.19    7.70
   0  14  13  152.40    7.84
   0  14 -13  149.66    7.71
   0  14  13  147.87    8.59
   0  14  14  499.47   21.28
   0 -14 -14  532.49   20.45
   0 -14  14  550.49   20.89
   0  14  14  478.77   20.74
   0  14 -14  529.61   20.75
   0 -14 -15  630.33   25.28
   0  14  15  625.56   25.60
   0 -14  15  676.82   25.64
   0  14 -15  689.26   25.70
   0  14  15  632.90   26.07
   0 -14  16  835.11   32.53
   0  14 -16  869.82   32.58
   0  14  16  801.67   32.81
   0  14  16  809.64   32.44
   0 -14 -16  838.57   32.20
   0 -14 -17  277.71   12.08
   0  14 -17  289.42   12.59
   0  14  17  294.33   12.70
   0 -14  17  287.83   12.58
   0  14  17  275.19   13.06
   0 -14 -18  210.35    9.58
   0  14  18  209.81   10.13
   0 -14  18  222.43   10.14
   0  14  18  199.15   10.93
   0  14 -18  223.84   10.38
   0  14  19   14.01    5.85
   0  14  19   19.04    6.28
   0 -14  19   21.94    5.88
   0  14 -19   24.87    5.86
   0 -14 -19   12.44    4.49
   0  14  20  462.09   18.90
   0  14 -20  462.51   19.04
   0 -14  20  467.56   18.82
   0  14  20  439.04   19.17
   0 -14 -20  450.74   18.40
   0 -14 -21   32.56    4.91
   0 -14  21   39.42    6.12
   0  14  21   28.92    6.91
   0  14  21   33.53    6.65
   0  14  22   18.18    7.35
   0 -14  22   28.08    5.87
   0  14  22   26.62    6.39
   0 -14  22   30.72    6.20
   0 -14 -22   30.98    5.32
   0  14  23   53.68    7.30
   0 -14  23   11.83    6.43
   0  14  23   97.98    7.26
   0 -14  23    6.69    6.38
   0 -14 -23   66.69    5.96
   0 -14  24   -0.62    6.22
   0 -14  24    1.82    6.49
   0  14  24    3.28    7.02
   0  14  24   12.89    7.49
   0 -14 -24    5.79    5.16
   0 -14  25   32.86    7.09
   0 -14  25   34.61    6.89
   0  14  25   43.26    7.49
   0 -14 -25   31.24    5.88
   0  14  25   39.48    7.68
   0 -14 -26   24.09    6.17
   0 -14  26   29.66    7.28
   0  14  26   22.26    7.78
   0 -14  26   18.76    6.99
   0 -14  27  -10.75    7.14
   0  14  27   -9.74    7.90
   0 -14 -27    5.76    5.98
   0 -14  27   -0.05    6.87
   0  14  28   -2.02    8.26
   0 -14 -28   -2.46    6.43
   0 -14  28   -0.77    7.31
   0 -14  28   -0.21    6.76
   0 -14  29    5.03    7.27
   0 -14  29   -8.76    7.07
   0 -14 -29   13.09    6.75
   0  14  29    0.66    8.55
   0  14  30   37.27    8.88
   0 -14  30   26.64    8.09
   0 -14 -30   36.55    8.78
   0 -14  30   32.96    7.18
   0 -14 -30   46.61    7.36
   0  14  31    1.92    9.02
   0 -14  31    0.61    7.98
   0 -14  31    6.75    7.46
   0 -14 -31   -1.93    8.59
   0 -14 -31    5.96    7.37
   0 -14 -32   11.62    8.92
   0  14  32    6.49    9.29
   0 -14 -32    0.30    6.99
   0 -14  32    3.69    8.51
   0 -14  32  -10.06    7.91
   0 -14  33   32.52    8.51
   0  14  33   38.20    9.41
   0 -14  33   52.20    7.79
   0 -14 -33   29.19    7.96
   0 -14 -33   33.23    9.12
   0 -14  34  -12.27    8.61
   0 -14 -34   -2.73    9.29
   0 -14  34    6.82    7.40
   0 -14 -34    6.16    7.26
   0  14  34   -5.27    8.80
   0 -14 -35   -1.46    7.73
   0 -14  35   -6.13    8.33
   0 -14 -35   -7.90    9.43
   0  14  35    6.61    9.52
   0 -14  35   -4.44    7.71
   0 -14 -36    0.72    9.70
   0 -14 -36    8.17    8.04
   0 -14  36    2.94    7.30
   0 -14  36   22.05    8.81
   0  14  36   25.73    9.55
   0 -14 -37   34.98    8.39
   0 -14  37   31.47    7.71
   0 -14  37   60.69    9.12
   0 -14 -37   41.31    9.51
   0  14  37   40.72    9.92
   0 -14 -38   -5.84    9.88
   0 -14  38    6.43    7.61
   0 -14  38   12.34    8.90
   0  14  38    2.55    9.66
   0 -14 -38    8.47    8.23
   0 -14 -39   19.66    9.96
   0  14  39    5.35   10.51
   0 -14 -39   13.14    8.64
   0 -14 -40    8.85    8.76
   0 -14 -40   -4.95   10.18
   0  14  40   -2.22   10.45
   0  14  41   22.54   11.01
   0  14 -41    2.75   11.20
   0 -14 -41   16.45    9.24
   0 -14 -41    0.35   10.55
   0 -16   0   44.70    6.13
   0  16   0   39.49    4.08
   0  16   1    6.24    3.57
   0 -16   1    6.30    5.62
   0 -16  -1    4.81    4.82
   0  16  -1   -1.49    3.75
   0  16   1    2.47    2.78
   0  16  -2  182.17    8.60
   0  16   2  191.41    8.03
   0  16   2  181.91    8.48
   0 -16   2  191.11    9.44
   0  16   3   -1.09    2.97
   0  16   3    1.74    3.53
   0 -16   3    2.09    5.25
   0  16   3   10.82    5.49
   0  16  -3   -3.28    3.75
   0  16  -4  105.82    5.67
   0  16   4  103.41    5.57
   0  16   4  110.66    7.69
   0 -16   4  101.78    7.19
   0  16   4  104.76    5.57
   0  16  -5   69.86    4.90
   0 -16   5   67.57    6.02
   0  16   5   73.73    4.92
   0  16   5   72.47    4.43
   0  16  -6   24.79    3.87
   0 -16   6    7.40    5.16
   0  16   6   23.47    3.37
   0 -16   6   17.21    4.02
   0 -16   7   15.01    4.27
   0  16  -7   11.23    4.41
   0  16   8   20.07    3.89
   0  16  -8   27.47    4.24
   0 -16   8   12.76    5.22
   0 -16   8   31.27    4.13
   0 -16   9   76.50    5.72
   0  16  -9   77.79    5.79
   0 -16   9   39.73    6.50
   0  16 -10   -3.47    4.45
   0 -16  10    2.58    5.43
   0 -16  10   -9.26    4.55
   0  16 -11    8.18    4.54
   0  16  11   11.67    4.36
   0 -16  11    4.10    5.33
   0  16  11    2.72    6.13
   0 -16  11   10.30    4.66
   0 -16  12   19.89    4.48
   0 -16 -12   11.95    2.99
   0  16 -12   11.60    4.87
   0 -16  12   15.24    5.59
   0  16  12    5.64    6.23
   0  16  12   17.38    4.71
   0  16  13    9.14    6.07
   0 -16 -13    1.67    3.46
   0  16  13    1.08    4.94
   0 -16  13   14.81    5.80
   0  16 -13   11.32    4.87
   0 -16  13   10.96    4.76
   0 -16  14    2.99    5.27
   0  16  14    5.67    4.85
   0 -16  14    4.26    5.74
   0 -16 -14    4.33    3.59
   0  16  14    9.77    6.51
   0  16 -14    6.08    5.02
   0 -16  15  563.90   22.36
   0  16 -15  544.85   22.26
   0 -16 -15  552.09   21.79
   0  16  15  565.15   22.32
   0  16  15  518.34   22.80
   0 -16  15  572.90   22.41
   0 -16  16   15.05    5.59
   0  16  16   24.71    6.90
   0  16  16   24.33    5.65
   0 -16 -16   26.90    4.12
   0  16 -16   20.68    5.40
   0  16  17   10.53    6.91
   0 -16 -17   14.44    4.15
   0 -16  17   13.82    5.60
   0  16 -17   22.04    5.90
   0  16  17   16.04    5.89
   0 -16 -18   54.27    5.09
   0  16 -18   42.25    6.81
   0  16  18   57.27    7.59
   0 -16  18   48.89    6.28
   0  16  18   49.78    6.67
   0  16 -19  744.60   29.95
   0 -16 -19  764.34   29.39
   0  16  19  776.99   29.87
   0  16  19  742.84   30.35
   0 -16  19  725.47   29.76
   0  16  20   14.86    6.59
   0 -16 -20   16.21    4.94
   0 -16  20   19.22    6.32
   0  16 -20   13.97    6.76
   0  16  20   24.28    7.60
   0  16  21  336.94   14.61
   0 -16  21  296.75   14.24
   0 -16 -21  323.99   13.81
   0  16  21  344.77   15.31
   0  16 -21  308.66   14.63
   0 -16  22   21.17    6.60
   0  16  22   16.54    7.79
   0 -16 -22   22.31    5.22
   0  16  22   19.74    6.84
   0 -16 -23    6.18    5.15
   0  16  23    0.82    7.90
   0 -16  23    1.07    6.38
   0  16  23    2.46    7.24
   0 -16  24   56.73    7.36
   0 -16  24   56.64    7.41
   0  16  24   57.09    7.77
   0  16  24   56.66    8.65
   0 -16 -24   60.60    6.04
   0 -16 -25    2.51    5.65
   0  16  25    1.23    7.44
   0  16  25   -1.78    8.33
   0 -16  25   -3.48    7.02
   0 -16  25    3.15    7.07
   0 -16 -26   22.76    5.93
   0  16  26   21.01    8.82
   0 -16  26   14.90    7.47
   0 -16  26    8.77    7.11
   0  16  26   14.99    7.48
   0  16  27   14.75    8.69
   0 -16  27   11.73    7.24
   0 -16  27   26.91    7.43
   0 -16 -27   28.12    6.07
   0 -16  28   12.99    8.03
   0  16  28    1.55    8.61
   0 -16 -28    6.21    6.47
   0 -16  28    2.01    7.37
   0  16  29  103.18   10.41
   0 -16  29   89.74    8.94
   0 -16 -29   98.41    7.60
   0 -16  29   72.45    8.61
   0 -16 -30  343.45   15.33
   0  16  30  316.25   16.86
   0 -16  30  323.94   15.46
   0 -16  30  345.88   16.05
   0 -16  31  149.24   10.90
   0 -16  31  111.27   10.16
   0  16  31  129.35   11.63
   0 -16  32  434.35   18.51
   0 -16  32  407.51   18.99
   0  16  32  406.67   19.59
   0 -16 -32  415.39   18.32
   0 -16 -32  408.03   19.33
   0 -16  33   26.81    8.37
   0 -16  33   47.66    9.09
   0 -16 -33   30.39    9.75
   0  16  33   30.94   10.48
   0 -16 -34   -0.08    9.61
   0 -16 -34   -8.30    7.54
   0  16  34    4.36   10.09
   0 -16  34    5.26    8.56
   0 -16  34   -3.41    7.75
   0  16  35   17.83   10.21
   0 -16 -35   -8.06    9.68
   0 -16 -35    4.42    7.69
   0 -16  35   -0.44    9.33
   0 -16  35   -0.59    8.34
   0 -16 -36   14.36    7.86
   0 -16  36   15.70    7.93
   0 -16  36    3.16    9.49
   0  16  36   15.19   10.28
   0 -16 -36   -9.51    9.84
   0 -16 -37   -1.90   10.59
   0 -16 -37    6.54    8.05
   0 -16  37    0.35    7.89
   0 -16  37   22.16    9.72
   0  16  37   -2.21   10.80
   0 -16 -38   -4.91    8.35
   0  16  38    1.17   10.45
   0 -16 -38   -3.61   10.17
   0 -16 -39   14.58   11.30
   0 -16 -39    7.21    8.60
   0  16  39    0.40   11.22
   0  16  40   17.57   11.62
   0 -16 -40    7.77    9.08
   0 -16 -40    4.55   10.63
   0 -18   0 1089.17   42.03
   0  18   0 1072.51   41.58
   0  18   0 1081.68   41.37
   0  18   1   68.82    4.93
   0 -18   1   58.42    6.48
   0 -18  -1   74.59    6.54
   0  18   1   72.49    4.43
   0  18  -1   70.14    4.87
   0  18  -2  231.04   10.54
   0  18   2  241.36   10.58
   0 -18   2  247.53   11.45
   0  18   2  243.37   10.04
   0  18  -3   76.21    4.95
   0  18   3   70.34    5.04
   0 -18   3   80.31    6.83
   0  18   3   76.40    4.77
   0 -18   4   -6.02    5.85
   0  18   4    2.40    3.57
   0  18   4    3.11    6.45
   0  18  -4    3.25    4.11
   0  18   4   -2.21    4.00
   0  18   5   72.07    4.60
   0  18  -5   60.02    5.28
   0 -18   5   65.61    6.65
   0  18   5   70.11    5.14
   0  18   5   66.74    6.76
   0  18   6    5.04    4.20
   0  18  -6    2.47    3.80
   0  18   6   -1.89    3.51
   0 -18   6    3.31    5.89
   0 -18   7   -1.03    5.81
   0 -18   7    6.81    4.65
   0  18  -7   -1.66    4.51
   0  18   7   -0.42    3.99
   0  18  -8   44.47    5.22
   0  18   8   49.74    4.58
   0 -18   8   45.71    5.29
   0 -18   8   49.64    6.62
   0  18   9   16.25    4.57
   0 -18   9   12.30    4.50
   0 -18   9   17.71    6.09
   0  18  -9   16.79    4.83
   0  18  10    1.71    4.61
   0 -18  10    7.77    4.62
   0  18 -10   -2.97    4.57
   0 -18  10    3.73    6.16
   0 -18  11   53.40    5.80
   0  18 -11   61.56    5.34
   0 -18  11   53.01    7.15
   0  18  11   54.79    5.65
   0 -18  12   41.96    5.48
   0  18  12   37.30    5.22
   0  18  12   51.56    7.34
   0 -18  12   40.77    6.84
   0  18 -12   44.52    5.51
   0  18  13   -0.07    7.22
   0  18  13    0.28    5.34
   0 -18  13    0.16    5.35
   0  18 -13   -0.05    5.11
   0 -18  13   -0.91    6.60
   0 -18  14   71.79    6.63
   0  18 -14   73.66    6.81
   0  18  14   69.21    6.35
   0  18  14   63.35    8.01
   0 -18  14   71.65    7.24
   0 -18  15   79.98    6.89
   0  18 -15   83.47    7.10
   0  18  15   80.10    6.86
   0 -18 -15   82.03    5.28
   0 -18  15   79.30    7.45
   0  18  15   76.25    8.56
   0 -18  16   29.62    6.25
   0  18  16   29.03    7.78
   0  18  16   34.23    6.10
   0 -18 -16   46.89    4.49
   0  18 -16   24.99    6.45
   0 -18  16   37.50    6.69
   0 -18  17   48.13    7.22
   0  18 -17   44.31    6.81
   0  18  17   30.00    6.87
   0 -18 -17   33.45    4.57
   0  18  17   20.69    7.94
   0 -18  17   35.74    6.22
   0  18  18   19.20    6.66
   0  18 -18   27.55    6.76
   0 -18 -18   20.07    4.61
   0 -18  18   20.49    7.09
   0 -18  18   24.23    6.61
   0  18  18   26.01    8.05
   0  18  19   19.36    8.06
   0 -18 -19   11.00    4.65
   0 -18  19   12.75    6.50
   0  18 -19   12.39    6.93
   0 -18  19   12.01    7.09
   0  18  19    6.14    6.69
   0 -18  20   39.36    6.99
   0  18  20   33.94    8.22
   0 -18 -20   38.23    5.21
   0  18 -20   34.99    7.23
   0  18  20   49.62    7.13
   0  18  21   15.54    7.09
   0 -18  21   13.45    6.49
   0  18 -21   24.35    7.20
   0  18  21   13.79    8.33
   0 -18 -21   19.80    4.99
   0 -18 -22    8.23    5.01
   0  18  22    6.17    7.25
   0  18  22   -1.78    8.85
   0 -18  22    4.84    6.29
   0  18 -22    6.82    7.48
   0 -18  23  111.17    8.43
   0  18  23  111.91    8.83
   0  18  23  109.73   10.02
   0 -18 -23  110.64    7.27
   0  18  24    3.70    7.44
   0 -18  24   -1.39    7.08
   0 -18 -24    6.52    5.36
   0  18  24    9.13    9.30
   0 -18  25   -3.34    7.06
   0  18  25   10.43    7.59
   0  18  25    3.92    8.97
   0 -18 -25    2.06    5.50
   0 -18  25    0.71    7.18
   0  18  26   49.56    8.15
   0 -18 -26   42.03    6.25
   0 -18  26   43.05    7.91
   0  18  26   44.51    9.38
   0 -18  26   42.85    7.98
   0  18  27   42.68    8.58
   0  18  27   51.06   10.15
   0 -18  27   43.40    7.81
   0 -18  27   44.62    8.02
   0 -18 -27   55.51    6.53
   0  18  28  220.40   13.20
   0 -18  28  207.08   11.93
   0 -18  28  200.76   11.85
   0 -18 -28  210.12   10.79
   0  18  29   28.74    9.78
   0 -18  29   29.00    8.26
   0 -18  29   10.77    8.15
   0 -18 -29   32.67    6.74
   0  18  30   60.27   10.74
   0 -18  30   68.93    9.16
   0 -18 -30   68.09    7.39
   0 -18  30   68.57    8.70
   0  18  31  178.88   13.13
   0 -18 -31  170.90   10.04
   0 -18  31  159.74   10.84
   0 -18  31  166.60   11.34
   0  18  32   14.62   10.52
   0 -18 -32   25.28    7.17
   0 -18  32   10.13    8.31
   0 -18  32   16.37    8.69
   0 -18  33   12.21    8.30
   0  18  33   34.22   11.17
   0 -18 -33   39.09    7.56
   0 -18 -33   11.47    9.96
   0 -18  33   32.81    9.28
   0 -18 -34  131.39   11.95
   0  18  34  147.98   12.88
   0 -18  34  131.21   10.45
   0 -18 -34  148.95    9.99
   0 -18  34  155.72   11.29
   0  18  35  121.98   12.86
   0 -18 -35  136.92    9.73
   0 -18 -35  118.31   11.97
   0 -18  35  123.06    9.94
   0 -18  35  121.43   10.91
   0 -18 -36   40.47   10.82
   0  18  36   33.92   11.30
   0 -18 -37    9.21    8.22
   0 -18 -37   -5.00   10.78
   0  18  37   -5.10   11.68
   0 -18 -38   -5.10   10.97
   0 -18 -38   10.40    8.21
   0  20   0  258.41   10.42
   0  20   0  225.92   10.80
   0  20  -1  267.47   11.27
   0  20   1  262.65   11.77
   0 -20   1  272.69   13.01
   0  20   1  280.26   11.35
   0  20  -1  266.63   11.80
   0  20   2  205.37    9.07
   0  20   2  201.27    9.44
   0 -20   2  207.48   10.84
   0  20  -2  199.60    9.33
   0  20   3   17.56    4.51
   0 -20   3   11.78    6.79
   0  20   3   12.84    3.99
   0  20  -3    5.90    4.71
   0  20   4   73.79    5.29
   0 -20   4   68.38    7.49
   0  20   4   81.21    5.89
   0  20  -4   73.21    5.76
   0 -20   5  105.69    8.48
   0  20   5  108.04    6.19
   0  20  -5  102.77    6.53
   0  20   5  100.29    6.50
   0  20   6   13.47    4.78
   0  20   6    8.22    4.67
   0  20  -6   13.52    4.94
   0 -20   6    7.21    7.03
   0  20   6    4.72    6.92
   0  20   7   -0.43    4.83
   0 -20   7   12.57    6.92
   0  20   7   -4.06    4.72
   0  20  -7    5.95    5.00
   0  20  -8    6.43    4.65
   0 -20   8   16.38    7.44
   0  20   8    5.76    4.92
   0  20   8    6.07    4.72
   0 -20   9   -6.09    7.24
   0  20   9    0.48    4.97
   0 -20   9   -0.54    5.42
   0  20  -9    0.52    5.17
   0 -20  10    2.67    5.33
   0 -20  10   -0.68    7.22
   0  20  10   -7.43    5.10
   0  20 -10   -4.09    5.38
   0 -20  11   42.75    6.05
   0 -20  11   33.90    7.76
   0  20  11   42.83    5.71
   0  20 -11   39.13    5.64
   0  20  12   12.80    5.83
   0 -20  12   13.09    5.87
   0  20 -12   10.37    5.41
   0 -20  12   13.05    7.49
   0  20  13   16.80    5.73
   0  20  13    6.69    7.89
   0 -20  13   31.89    7.44
   0 -20  13   14.91    5.97
   0  20 -13    6.93    5.78
   0 -20  14   -3.41    7.44
   0  20  14    3.04    6.16
   0  20  14    2.09    7.71
   0 -20  14    4.04    6.29
   0  20 -14    3.80    6.24
   0 -20  15   -4.57    7.63
   0  20 -15   -4.99    6.60
   0 -20  15    3.49    6.12
   0  20  15   -2.78    6.58
   0  20  15   -0.73    7.99
   0  20  16   53.47    8.86
   0 -20  16   53.35    7.92
   0 -20  16   45.29    7.10
   0  20 -16   55.84    7.11
   0  20  16   46.21    6.80
   0  20  17   15.16    8.52
   0  20  17   12.25    6.52
   0  20 -17   18.31    6.79
   0 -20  17   16.79    7.18
   0 -20  17   10.38    7.74
   0  20  18   42.38    7.18
   0 -20  18   38.87    6.97
   0 -20 -18   40.22    5.00
   0  20  18   53.01    8.98
   0  20 -18   41.73    7.44
   0 -20  18   45.31    8.14
   0  20  19    6.24    6.96
   0 -20  19   14.83    7.72
   0 -20  19   11.45    6.63
   0 -20 -19    6.61    4.66
   0  20  19    4.93    8.84
   0  20 -19    5.11    7.26
   0 -20 -20   18.88    5.01
   0  20 -20   18.19    7.65
   0 -20  20   21.35    7.86
   0  20  20   17.64    7.26
   0  20  20   19.20    9.00
   0 -20  20   31.00    6.86
   0 -20  21   20.65    7.85
   0 -20  21   19.16    7.49
   0 -20 -21   27.72    5.17
   0  20  21   34.52    7.31
   0  20  21   24.17    9.41
   0  20 -21   15.28    7.59
   0 -20 -22   45.85    5.64
   0  20  22   41.35    9.78
   0 -20  22   40.43    7.74
   0  20  22   55.70    7.79
   0 -20  22   13.85    7.55
   0  20 -22   45.15    8.07
   0  20  23   12.34    9.60
   0  20 -23    4.82    7.55
   0 -20 -23    5.30    5.15
   0  20  23    1.61    7.69
   0 -20  23    9.63    7.64
   0 -20  23    8.65    7.58
   0 -20  24   17.41    7.46
   0 -20 -24   16.63    5.28
   0  20  24    8.20    9.37
   0  20  24   17.14    7.92
   0 -20  24   15.42    7.74
   0  20  25   -7.61    8.39
   0  20  25    5.97    9.64
   0 -20 -25   -4.76    5.48
   0 -20  25   -1.30    7.51
   0 -20  25  -13.14    7.77
   0 -20  26   -1.35    8.12
   0 -20  26   17.42    7.79
   0  20  26    7.88    8.41
   0 -20 -26   11.63    5.84
   0  20  26    5.28    9.49
   0 -20  26   10.01    7.64
   0 -20  27  168.96   11.04
   0 -20  27  163.28   11.07
   0 -20  27  184.17   11.03
   0  20  27  182.60   11.25
   0 -20 -27  159.46    9.32
   0  20  27  165.38   12.59
   0 -20 -28   55.56    6.93
   0  20  28   58.21    8.99
   0 -20  28   74.63    8.97
   0  20  28   74.12   10.58
   0 -20  28   63.85    9.02
   0 -20  29   66.20    9.50
   0 -20 -29   67.91    7.55
   0  20  29   59.18   10.69
   0 -20  29   46.69    8.99
   0  20  30  102.24   12.03
   0 -20  30  114.79   10.29
   0 -20  30  111.08   10.22
   0 -20 -30  123.12    8.44
   0 -20 -31  167.45    9.97
   0 -20  31  149.70   11.39
   0 -20  31  160.94   11.68
   0  20  31  154.56   13.21
   0 -20 -32  188.19   10.38
   0  20  32  162.45   13.28
   0 -20  32  163.81   11.67
   0 -20  32  164.83   12.05
   0 -20  33   20.87    9.91
   0 -20  33   -5.22    8.72
   0  20  33   -5.86   10.96
   0 -20 -33   24.65    7.59
   0  20  34   69.35   11.82
   0 -20  34   87.18   10.74
   0 -20 -34   59.14   11.40
   0 -20 -34   69.52    8.48
   0 -20 -35  136.68   12.95
   0 -20 -35  118.48    9.75
   0 -20 -36   50.63   11.24
   0 -20 -36   48.40    8.51
   0  22   0   14.57    5.20
   0  22   0    5.41    4.20
   0  22  -1   11.11    4.37
   0  22   1    5.80    4.88
   0  22  -1    7.60    5.25
   0  22   1    3.24    4.48
   0 -22   2   56.28    7.86
   0  22   2   54.47    5.80
   0  22  -2   50.89    5.48
   0  22   2   54.27    4.97
   0  22  -2   56.35    4.83
   0  22  -3  140.31    7.86
   0  22   3  139.34    7.86
   0 -22   3  132.60    9.45
   0  22   3  141.63    7.47
   0 -22   4  140.19   10.12
   0  22  -4  148.43    8.24
   0  22   4  141.16    8.03
   0  22   4  147.24    7.72
   0 -22   5   29.94    8.24
   0  22   5   34.34    5.30
   0  22   5   33.79    5.54
   0  22  -5   36.91    5.55
   0  22   6   82.85    6.37
   0 -22   6   88.04    8.87
   0  22  -6   93.00    6.99
   0  22   6   88.80    6.28
   0 -22   7   80.06    8.87
   0  22   7   80.11    6.49
   0  22  -7   75.16    6.65
   0  22   7   80.32    6.47
   0  22   8   21.63    5.28
   0  22  -8   23.90    5.62
   0  22   8   10.30    8.27
   0 -22   8   16.12    8.11
   0  22   8   22.90    5.57
   0 -22   9    7.83    8.06
   0  22   9    1.56    5.38
   0  22   9   -1.33    5.49
   0  22  -9    5.34    5.79
   0 -22  10   -1.83    7.89
   0  22  10    4.43    5.85
   0  22 -10   -1.83    6.19
   0  22  10   -3.01    5.65
   0 -22  11   18.71    8.16
   0  22 -11    8.81    6.36
   0 -22  11    7.29    6.31
   0  22  11    6.84    6.09
   0 -22  12   -2.06    7.96
   0  22 -12   -1.15    6.21
   0  22  12   -5.26    6.08
   0 -22  12   -2.47    6.31
   0 -22  13    0.59    7.87
   0  22 -13   -2.60    6.24
   0  22  13   -6.59    6.36
   0 -22  13   -8.69    6.55
   0 -22  14   13.15    6.53
   0  22  14    7.70    6.48
   0 -22  14    6.92    8.33
   0  22  14    6.58    8.66
   0  22 -14    6.44    6.80
   0  22  15  108.24   10.41
   0  22  15  117.20    8.26
   0 -22  15  101.54    9.73
   0 -22  15  103.63    8.34
   0  22 -15  112.54    8.53
   0  22  16    4.60    8.83
   0 -22  16    1.48    8.34
   0 -22  16   14.69    6.63
   0  22  16   12.56    6.75
   0  22 -16   16.97    7.22
   0  22  17   23.72    7.10
   0 -22  17   21.44    7.26
   0 -22  17   31.57    8.70
   0  22 -17   21.54    7.54
   0  22  17   11.32    9.03
   0  22 -18   81.47    8.13
   0  22  18   39.20    7.73
   0 -22  18   67.82    7.46
   0 -22  18   61.59    8.95
   0  22  18   49.48    9.39
   0 -22  19  108.77    9.18
   0  22  19  138.13    9.17
   0 -22  19   96.92    9.74
   0  22  19  123.06   10.95
   0  22 -19  120.47    9.30
   0  22 -20   62.94    8.48
   0  22  20   80.23    8.29
   0 -22  20   56.96    8.74
   0 -22  20   65.30    7.94
   0  22  20   47.72    9.84
   0 -22  21   67.23    7.94
   0  22 -21   57.20    8.33
   0  22  21   69.09   10.19
   0 -22  21   46.77    8.77
   0  22  21   55.48    8.11
   0 -22  22   -3.62    7.80
   0  22  22   -3.48    7.47
   0 -22  22    7.40    8.28
   0  22  22   -4.18    9.65
   0 -22 -22   -2.01    4.86
   0  22 -22   -5.63    8.02
   0  22 -23    0.76    8.07
   0  22  23   -4.34   10.12
   0 -22  23   -0.30    8.10
   0  22  23   -2.74    7.90
   0 -22  23    8.67    7.73
   0 -22 -23   -5.82    5.03
   0 -22  24   19.19    8.12
   0  22  24    8.80   10.14
   0 -22 -24   19.40    5.37
   0  22  24   27.55    8.52
   0 -22  24   16.47    8.45
   0 -22  25   11.21    8.23
   0 -22 -25    8.88    5.43
   0  22  25    6.70   10.56
   0 -22  25    8.81    8.27
   0  22  25    8.60    8.40
   0 -22  26   18.58    8.22
   0  22  26    5.71    8.02
   0 -22  26   13.59    8.43
   0 -22 -26    6.64    5.52
   0  22  26    5.05   10.29
   0 -22 -27   22.12    6.06
   0 -22  27   25.80    9.02
   0 -22  27   19.19    9.04
   0  22  27   20.73   10.90
   0 -22  27   11.66    8.29
   0  22  27   12.20    8.53
   0 -22 -28   14.11    5.98
   0 -22  28   22.60    8.99
   0  22  28    8.17   10.80
   0  22  28   13.10    8.94
   0 -22  28    5.24    8.79
   0 -22  28   11.95    8.45
   0  22  29    1.83   11.18
   0 -22  29    7.59    8.75
   0 -22  29   17.25    9.14
   0 -22 -29    6.72    6.26
   0 -22  29    7.06    8.59
   0  22  30   69.87   11.89
   0 -22  30   80.20    9.54
   0 -22  30   85.27   10.25
   0 -22  30   92.59   10.25
   0 -22 -30   93.69    7.65
   0 -22  31  100.05   10.08
   0 -22  31   83.95   10.50
   0 -22  31  112.46   11.05
   0 -22 -31  115.24    8.38
   0  22  31   80.40   12.31
   0 -22  32   76.48   10.16
   0 -22 -32   84.10    8.08
   0 -22  32   87.80   10.58
   0 -22  32   74.39    9.63
   0 -22 -33   32.29    7.62
   0 -22  33   14.95    9.26
   0 -22 -34   29.28    7.65
   0  24   0    3.23    4.85
   0  24   0    5.84    5.67
   0  24   1   -2.22    5.69
   0  24   1  -10.13    5.18
   0  24  -1   -7.55    5.58
   0  24  -1   -5.06    4.64
   0  24  -2   -1.88    4.56
   0  24  -2   -2.09    5.65
   0  24   2   -4.99    5.46
   0  24   2   -5.92    5.14
   0  24  -3   37.57    4.82
   0  24  -3   33.15    5.90
   0  24   3   39.02    5.84
   0  24   3   28.54    5.62
   0  24  -4   21.10    5.96
   0  24   4   20.88    5.63
   0  24   4   25.92    5.69
   0 -24   4   31.47    8.27
   0  24   5    4.03    5.55
   0  24  -5    1.85    5.76
   0  24   5    3.13    5.41
   0 -24   5   -4.77    8.33
   0  24   6   31.89    5.72
   0  24   6   39.24    5.77
   0 -24   6   23.40    8.55
   0  24  -6   37.27    6.25
   0  24  -7    9.46    5.96
   0  24   7   15.90    5.84
   0  24   7   11.32    5.42
   0 -24   7   15.26    8.90
   0 -24   8   72.70    9.17
   0  24  -8   64.77    6.88
   0  24   8   60.57    6.45
   0  24   8   65.95    6.73
   0  24   9   10.46    5.96
   0  24   9   13.34    5.92
   0  24  -9    5.91    6.26
   0 -24   9   14.42    8.37
   0  24 -10   23.87    6.47
   0  24  10   23.89    5.99
   0  24  10   22.22    6.28
   0 -24  10   31.07    8.94
   0 -24  11  236.85   12.85
   0  24 -11  214.33   11.20
   0  24  11  225.30   11.07
   0  24  11  230.37   11.16
   0  24 -12   62.15    7.35
   0  24  12   88.78    7.60
   0 -24  12   76.09    9.64
   0  24  12   95.92    7.52
   0 -24  13  114.24    8.71
   0  24  13  128.12    8.35
   0  24 -13   89.88    8.31
   0 -24  13  117.43   10.17
   0  24 -14    4.41    7.10
   0 -24  14    3.98    8.87
   0 -24  14   -0.14    7.04
   0  24  14   10.94    7.09
   0  24  15  193.48   10.56
   0 -24  15  198.90   12.06
   0 -24  15  181.81   10.66
   0  24 -15  187.66   10.91
   0  24 -16    8.44    7.95
   0  24  16   33.61    7.72
   0 -24  16   20.95    9.26
   0 -24  16   11.71    7.20
   0  24  16   35.37    9.92
   0  24  17  147.74    9.89
   0 -24  17  138.05    9.88
   0  24 -17  155.26    9.82
   0  24  17  143.79   12.03
   0 -24  17  149.42   11.35
   0  24  18   56.17   10.21
   0  24 -18   44.88    8.28
   0 -24  18   47.68    9.47
   0 -24  18   58.99    8.28
   0  24  18   53.88    8.07
   0 -24  19   15.42    9.18
   0  24  19   13.76    9.72
   0  24  19   19.34    7.68
   0  24 -19    9.55    8.10
   0 -24  19   16.10    7.77
   0 -24  20   58.86    9.65
   0  24  20   62.35   10.60
   0 -24  20   49.75    8.29
   0  24  20   67.37    8.47
   0  24 -20   64.25    8.86
   0  24  21   18.41   10.45
   0 -24  21    3.87    7.83
   0  24  21    2.02    8.54
   0  24 -21   -3.55    7.94
   0 -24  21    1.46    8.93
   0 -24  22   36.71    8.57
   0  24  22   33.61    7.98
   0  24 -22   31.61    8.79
   0  24  22   29.00   10.36
   0 -24  22   22.33    9.06
   0  24 -23   69.84    8.87
   0  24  23   56.29   10.79
   0  24  23   58.85    8.93
   0 -24  23   53.26    8.61
   0 -24  23   62.00    9.53
   0  24  24    5.38   10.43
   0 -24  24   14.45    8.96
   0  24  24   10.35    8.74
   0 -24  24   20.21    8.83
   0  24  25   -3.81   10.77
   0 -24  25    5.58    8.95
   0 -24  25   14.92    8.54
   0  24  25   -6.40    8.91
   0 -24  26   15.11    8.69
   0 -24  26    4.51    8.54
   0  24  26    8.79   11.14
   0  24  26    9.71    8.91
   0  24  27    1.19    9.01
   0 -24 -27    2.48    5.83
   0 -24  27   -2.51    8.96
   0 -24  27   -6.76    8.95
   0 -24  28   15.50    9.04
   0 -24  28   14.44    8.87
   0  24  28   23.22    9.38
   0 -24  28   25.62    9.85
   0 -24 -28   23.10    6.12
   0 -24 -29    3.22    6.18
   0 -24  29   -1.82    9.29
   0 -24  29   -6.00    9.42
   0 -24  29    4.19    9.58
   0 -24  30   -4.27    9.81
   0 -24  30   -5.85    9.35
   0 -24  30  -10.03    9.83
   0 -24 -30    0.72    6.42
   0 -24 -31   -5.51    6.90
   0 -24  31   -7.97    9.47
   0  26   0   19.20    6.25
   0  26   0    9.26    5.26
   0  26  -1  293.72   12.77
   0  26   1  299.16   12.70
   0  26  -1  292.10   13.25
   0  26   1  269.04   13.13
   0  26   2    8.42    6.02
   0  26  -2   13.25    6.05
   0  26   2    0.39    5.59
   0  26  -2   13.30    4.96
   0  26  -3    3.54    4.79
   0  26  -3    5.49    6.07
   0  26   3    2.72    6.11
   0  26   3    4.58    5.56
   0  26   4   -2.88    5.43
   0  26   4   -2.22    5.97
   0  26  -4   -5.92    6.40
   0  26  -4   -1.86    4.95
   0  26  -5    5.93    6.41
   0  26   5    6.01    5.81
   0  26   5    4.34    6.05
   0  26   6    6.35    5.68
   0 -26   6    2.17    8.94
   0  26   6  -13.98    6.18
   0  26  -6    5.24    6.39
   0  26   7   29.07    6.24
   0  26   7   20.93    6.30
   0 -26   7   18.95    9.02
   0  26  -7    9.63    6.74
   0  26   8   15.23    6.12
   0  26   8   23.76    6.18
   0  26  -8    2.57    6.43
   0  26  -9   21.12    6.65
   0 -26   9   13.22    9.89
   0  26   9   20.04    6.40
   0  26   9   22.18    6.32
   0 -26  10   49.59    9.58
   0  26  10   41.04    6.58
   0  26 -10   43.93    7.21
   0  26  10   45.60    6.85
   0 -26  11  101.61   10.50
   0  26 -11  100.32    8.38
   0  26  11  112.70    8.07
   0  26  11  109.07    7.97
   0  26  12   79.18    7.21
   0 -26  12   77.81   10.59
   0  26  12   89.41    8.11
   0  26 -12   91.50    8.18
   0  26  13   40.57    7.39
   0 -26  13   48.15    9.82
   0  26  13   31.93    6.89
   0  26 -13   35.92    7.54
   0  26  14   14.13    7.27
   0  26 -14    9.36    7.83
   0  26  14    6.23    6.78
   0 -26  14   17.62    9.52
   0  26 -15   65.30    8.71
   0  26  15   87.93    8.80
   0 -26  15   86.76   10.16
   0  26 -16  133.80    9.69
   0 -26  16  133.66   11.37
   0  26  16  127.52    9.81
   0 -26  16  124.42    9.83
   0  26  17    6.80   10.77
   0  26 -17   21.09    8.40
   0  26  17   17.77    7.97
   0 -26  17   19.19    7.77
   0 -26  17   21.35    9.69
   0  26  18   56.01    8.51
   0 -26  18   51.76    8.64
   0  26 -18   55.34    8.62
   0  26  18   71.33   11.56
   0 -26  18   69.75   10.15
   0 -26  19   34.13    9.42
   0  26 -19   42.57    8.90
   0  26  19   39.96   10.92
   0 -26  19   41.51    8.53
   0  26  19   38.88    8.71
   0 -26  20   10.09    8.24
   0 -26  20   12.68    9.43
   0  26 -20   21.90    8.83
   0  26  20    3.84    8.37
   0  26  20   13.82   10.71
   0  26  21   -1.75    8.32
   0  26 -21   -5.02    8.63
   0  26  21   13.66   10.95
   0 -26  21   -5.52    9.51
   0 -26  21   -9.34    8.48
   0  26  22   22.61    8.68
   0 -26  22   18.07    9.22
   0  26 -22   23.81    9.00
   0 -26  22   26.77    8.60
   0 -26  23    1.82    9.56
   0  26  23    9.97    8.91
   0  26 -23    1.15    8.96
   0 -26  23    1.77    8.81
   0  26  24    1.10    8.74
   0 -26  24   -2.09    9.52
   0 -26  24    4.80    8.88
   0 -26  25   15.78   10.20
   0 -26  25   -0.37    9.14
   0  26  25    0.67    9.03
   0 -26  26   -3.05    9.86
   0  26  26   -2.41    9.22
   0 -26  26   -3.59    9.39
   0  26  27   13.53    9.50
   0 -26  27    9.61    9.69
   0 -26  27   -3.23    9.88
   0 -26  28  -13.14    9.66
   0 -26  28   -6.36   10.20
   0  28   0   11.17    6.34
   0  28   0   12.15    5.87
   0  28   1   70.97    7.07
   0  28  -1   70.20    6.72
   0  28   1   75.89    7.08
   0  28  -1   74.57    7.29
   0  28   2   26.83    6.52
   0  28  -2   21.71    6.31
   0  28  -2   20.44    5.79
   0  28   2   23.70    6.31
   0  28  -3  524.57   21.45
   0  28   3  523.59   21.38
   0  28  -3  508.34   21.09
   0  28   3  518.25   21.42
   0  28   4   10.98    6.48
   0  28  -4   16.85    6.90
   0  28   4   16.39    6.50
   0  28  -4   18.68    5.53
   0  28   5  182.82   10.38
   0  28  -5  203.28    9.86
   0  28   5  194.25   10.47
   0  28  -5  211.00   10.64
   0  28   6    8.45    6.46
   0  28   6   -0.17    6.61
   0  28  -6   -1.23    5.18
   0  28   7   10.00    6.56
   0  28   7    6.69    6.31
   0  28  -7   13.06    6.85
   0  28  -8    4.52    7.08
   0  28   8   35.05    6.54
   0  28   8   37.51    6.90
   0  28  -9    1.86    7.07
   0  28   9   -9.88    6.98
   0  28   9   -2.07    6.35
   0  28 -10    2.69    6.93
   0  28  10    5.73    7.06
   0 -28  10    3.21    9.32
   0  28  10    5.77    6.34
   0  28 -11    1.41    7.19
   0  28  11   -5.51    6.67
   0 -28  11   13.20   10.10
   0  28  11   -1.11    7.26
   0 -28  12   86.95   10.40
   0  28 -12   71.70    8.22
   0  28  12   65.20    8.24
   0  28  12   64.25    7.32
   0  28 -13   -2.50    7.41
   0  28  13    4.72    7.59
   0 -28  13  -13.23   10.12
   0  28  13   -1.13    6.81
   0 -28  14    5.60   10.10
   0  28 -14   -2.42    7.61
   0  28  14  -12.36    8.13
   0  28  14    1.89    6.87
   0  28 -15  -11.94    8.03
   0 -28  15    1.74   10.16
   0  28  15    1.09    6.70
   0  28  15    6.23    8.07
   0 -28  16    1.01    9.82
   0  28 -16   -4.31    7.78
   0  28  16   -3.60    6.60
   0  28  16   -4.18    8.01
   0  28 -17   15.09    8.73
   0  28  17    9.47    7.43
   0  28  17   14.37    8.27
   0 -28  17   26.70   10.25
   0 -28  18    8.72   10.17
   0  28  18   12.37    8.43
   0  28 -18   12.09    8.27
   0  28 -19   88.73    9.69
   0 -28  19   97.55   11.11
   0  28  19   79.81    9.55
   0 -28  19   86.21    9.59
   0  28 -20   11.12    8.88
   0 -28  20    5.95    9.21
   0 -28  20   17.49   10.50
   0  28  20    2.11    9.38
   0 -28  21   15.76   10.42
   0 -28  21   -0.90    8.85
   0  28 -21    4.27    9.09
   0  28  21    2.47    8.71
   0  28 -22    4.58    9.25
   0 -28  22    8.80    9.09
   0 -28  22    2.66   10.77
   0 -28  23  -10.90   10.32
   0 -28  23    0.37    8.89
   0  28 -23    4.37    9.42
   0 -28  24   -1.65   10.51
   0 -28  24    2.73    9.34
   0  30   0   26.54    6.68
   0  30   0   26.41    7.24
   0  30  -1  504.10   21.49
   0  30   1  495.40   21.44
   0  30  -1  530.13   21.24
   0  30   1  521.99   21.29
   0  30   2   19.60    6.81
   0  30   2   13.48    6.63
   0  30  -2   16.45    7.10
   0  30  -2   14.46    6.23
   0  30   3   35.75    6.82
   0  30  -3   34.89    6.47
   0  30  -3   27.75    6.91
   0  30   3   37.36    6.80
   0  30  -4   14.56    6.98
   0  30  -4   21.18    6.07
   0  30   4   14.57    6.79
   0  30   4   16.77    6.62
   0  30  -5    8.10    6.62
   0  30   5    4.98    6.99
   0  30  -5    5.79    5.72
   0  30   5   11.39    6.62
   0  30   6   12.49    6.77
   0  30   6    3.43    6.34
   0  30  -6    4.80    5.68
   0  30  -6   -0.25    6.97
   0  30  -7   66.30    7.79
   0  30   7   64.43    7.51
   0  30  -7   63.48    6.45
   0  30   7   70.73    7.62
   0  30   8    9.75    7.10
   0  30  -8   12.32    5.70
   0  30  -8   14.66    7.74
   0  30   8    9.74    6.75
   0  30   9   19.62    7.19
   0  30  -9    4.40    7.05
   0  30   9    8.21    6.87
   0  30 -10   40.67    7.65
   0  30  10   47.05    7.25
   0  30  10   37.54    7.58
   0  30  11   -3.00    6.87
   0  30  11   -6.35    7.76
   0  30 -11   -5.89    7.67
   0  30  12   47.76    7.64
   0  30 -12   41.28    8.50
   0  30  13  -14.52    7.42
   0 -30  13   -0.29   11.04
   0  30 -13   -1.70    8.53
   0  30 -14   18.32    8.30
   0  30  14   20.52    7.57
   0 -30  14   26.97   10.56
   0  30  15   28.67    7.73
   0 -30  15   44.15   11.05
   0  30 -15   44.35    8.62
   0 -30  16   40.04   11.11
   0  30  16   19.44    7.49
   0  30 -16   44.62    9.17
   0  30 -17   12.54    8.69
   0  30  17   16.21    7.25
   0 -30  17   21.89   11.17
   0  30 -18   34.75    9.08
   0 -30  18   33.06   10.96
   0  30 -19    2.66    9.20
   0 -30  19   -2.62   10.98
   0  32   0  181.00   10.50
   0  32  -1    8.75    7.64
   0  32   1   14.40    7.07
   0  32  -2   43.08    7.56
   0  32   2   44.11    7.61
   0  32  -3   85.15    8.35
   0  32   3   89.23    8.13
   0  32   4   16.01    6.98
   0  32  -4   10.74    7.45
   0  32  -5  128.00    9.36
   0  32  -6    0.26    7.70
   0  32  -7    5.21    7.90
   0  32  -8   24.92    7.73
   0  32  -9    5.24    7.76
   0  32 -10   17.85    8.03
   0  32 -11   55.64    8.83
   1  -1 -46   10.36   10.93
   1   1 -46   -8.07   11.17
   1   1 -45    3.58   11.20
   1  -1 -45   -4.79   11.01
   1  -1 -45   -0.66    8.93
   1   1 -44    0.56   10.89
   1  -1 -44   11.11   10.71
   1  -1 -44    7.28    8.83
   1  -1 -43   36.15   10.13
   1   1 -43   39.30   10.41
   1  -1 -43   34.45    8.94
   1   1 -42   -7.48    9.62
   1  -1 -42   -0.53   10.25
   1  -1 -42   -1.49    8.61
  -1   1  42   13.69    9.33
  -1  -1  42    5.43    9.44
   1   1 -41    2.63    7.68
   1  -1 -41    8.93    9.49
  -1   1  41    1.42    9.10
   1  -1 -41    2.65    8.29
   1   1 -41   14.50    9.64
  -1  -1  41    1.43    9.12
   1  -1 -40   -8.46    9.73
   1   1 -40   -4.30    7.52
   1   1 -40    4.79    9.15
  -1  -1  40    6.97    9.01
   1  -1 -40   -1.96    7.95
  -1   1  40  -11.33    9.12
  -1  -1  39    7.70    8.39
   1  -1 -39   -8.72    8.85
   1   1 -39  -12.03    7.58
  -1   1  39  -17.02    8.60
   1   1 -39   14.29    9.10
   1  -1 -39    8.59    7.82
   1   1 -38    0.09    8.53
   1  -1 -38    6.28    7.79
  -1  -1  38    6.97    8.33
   1   1 -38   -2.07    7.49
   1  -1 -38   -2.64    8.97
  -1   1  38   -4.02    8.75
  -1   1  37   -3.27    8.53
  -1  -1  37    1.27    8.05
   1   1 -37    4.86    7.35
   1  -1 -37   -4.20    8.58
   1  -1 -37    4.19    7.60
   1   1 -37   16.00    8.65
   1  -1 -36   14.60    7.40
   1  -1 -36    6.39    8.63
  -1   1  36   -2.56    8.47
  -1  -1  36   -0.62    8.12
   1   1 -36   -7.44    7.31
   1   1 -36   -6.12    8.29
   1  -1 -35    5.36    7.38
   1   1 -35    5.48    6.89
   1  -1 -35   -6.43    7.87
  -1  -1  35   -7.20    7.85
  -1   1  35   -4.52    8.10
   1   1 -35   -9.21    8.21
  -1  -1  34   -0.15    7.33
  -1   1  34   -0.66    7.78
   1  -1 -34    2.86    6.94
   1  -1 -34    1.71    7.85
   1   1 -34    9.88    7.01
   1   1 -34    0.74    7.80
   1   1 -33   28.87    7.15
  -1  -1  33   23.91    7.56
   1  -1 -33   37.81    7.98
  -1   1  33   29.62    7.81
   1  -1 -33   19.43    6.92
   1   1 -33   25.91    7.80
  -1  -1  32   93.68    8.48
   1   1 -32   90.59    8.54
  -1   1  32   97.08    8.43
   1   1 -32   99.99    7.98
   1  -1 -32   96.96    8.51
   1  -1 -32  108.72    7.98
  -1   1  31    7.65    6.77
  -1  -1  31    0.07    6.90
   1  -1 -31    8.38    6.34
   1   1 -31   19.29    6.56
   1   1 -31    0.80    7.32
   1   1 -30   17.71    6.00
   1   1 -30    5.33    7.17
   1  -1 -30   36.67    7.33
  -1   1  30   31.12    6.74
  -1  -1  30   17.62    7.00
   1  -1 -30   17.37    6.15
  -1  -1  29   59.55    6.86
   1  -1 -29   60.22    7.24
   1   1 -29   62.38    6.37
  -1   1  29   52.87    7.01
   1  -1 -29   55.21    6.19
   1  -1 -28   13.01    5.50
  -1   1  28   -7.90    6.01
   1   1 -28    6.01    5.41
  -1  -1  28    2.15    6.06
   1  -1 -28    5.58    5.90
  -1  -1  27    7.60    5.61
   1   1 -27    5.43    5.08
   1  -1 -27   -1.25    6.09
   1  -1 -27    7.58    5.01
  -1   1  27    9.20    5.84
   1  -1 -26   18.87    5.66
  -1  -1  26   19.82    5.47
   1  -1 -26   16.87    4.68
   1   1 -26   22.85    4.93
  -1   1  26   21.34    5.60
   1  -1 -25   39.33    5.63
  -1   1  25   33.88    5.37
  -1  -1  25   37.66    5.76
   1   1 -25   48.27    5.04
   1  -1 -25   48.81    4.60
   1  -1 -24    6.14    4.44
   1  -1 -24    0.92    5.20
   1   1 -24    3.24    4.30
  -1  -1  24   -4.88    5.02
   1  -1 -23    5.43    4.43
   1  -1 -23    5.10    4.74
   1   1 -23    3.40    4.05
  -1  -1  23   14.56    4.73
  -1  -1  22   26.01    5.12
   1  -1 -22   33.66    4.37
   1  -1 -22   32.26    4.87
   1   1 -22   24.07    4.18
   1  -1 -21   52.64    4.77
  -1  -1  21   41.80    5.15
   1  -1 -21   61.71    5.37
   1   1 -21   48.34    4.73
   1  -1 -20  106.98    6.53
   1  -1 -20  111.95    6.38
   1   1 -20  108.68    5.90
  -1  -1  20  102.82    6.73
   1   1 -19  169.35    7.30
  -1  -1  19  147.64    7.91
   1  -1 -19  120.88    7.62
   1  -1 -19  118.20    7.04
   1  -1 -18 2791.45   98.55
   1  -1 -18 2544.84   98.71
   1   1 -18 2649.30   98.51
  -1  -1  18 2642.21   98.47
   1   1 -17 2378.12   87.42
   1  -1 -17 2354.16   87.40
  -1  -1  17 2281.02   87.35
   1  -1 -17 2160.71   87.57
   1   1 -16 3628.51  132.78
  -1  -1  16 3568.23  132.73
   1  -1 -16 3704.10  132.79
   1  -1 -15  276.03   11.40
  -1  -1  15  301.26   11.39
   1  -1 -15  248.69   11.68
   1   1 -15  290.57   11.37
   1  -1 -14  871.84   33.94
   1   1 -14  896.56   33.92
  -1  -1  14  892.48   33.89
   1   1 -13 2511.93   95.34
  -1  -1  13 2562.10   95.32
   1  -1 -13 2472.21   95.33
   1  -1 -12  372.08   14.92
   1   1 -12  413.08   14.95
  -1  -1  12  371.76   14.89
  -1  -1  11   52.55    3.48
   1   1 -11   78.12    3.55
   1  -1 -11   88.64    3.74
  -1  -1  10   58.93    3.17
   1  -1 -10   59.75    3.14
   1   1 -10   62.40    3.13
   1  -1  -9  186.12    7.57
  -1  -1   9  192.00    7.51
   1   1  -9  187.32    7.53
  -1  -1   8   82.09    3.63
   1  -1  -8   89.77    3.91
   1   1  -8   81.75    3.79
  -1  -1   7   53.56    2.64
   1   1  -7   55.91    2.72
  -1  -1   6  242.74    8.94
   1   1  -6  219.74    8.95
   1   1  -5  141.71    6.76
  -1  -1   5  221.68    6.81
   1  -1   3    7.69    0.66
   1  -1   4   16.18    1.24
  -1   1  -5  118.44    5.00
   1  -1   5  132.74    5.01
  -1  -1  -6   45.66    2.25
   1  -1   6   30.33    2.18
  -1   1  -6   42.59    2.31
   1  -1   7    7.42    2.00
  -1  -1  -7    9.60    1.99
  -1   1  -7    8.35    1.91
  -1  -1  -8   95.01    4.29
  -1   1  -8   85.05    4.21
   1  -1   8  103.01    4.34
  -1  -1  -9  585.47   23.54
  -1   1  -9  643.22   23.57
   1  -1   9  617.14   23.54
  -1   1 -10   34.44    2.48
   1  -1  10   20.74    2.26
  -1  -1 -10   24.22    2.46
  -1  -1 -11  260.82   10.51
   1  -1  11  263.30   10.56
  -1   1 -11  273.34   10.52
  -1   1 -12 1343.43   50.35
  -1  -1 -12 1298.63   50.32
   1  -1  12 1327.94   50.30
  -1  -1 -13   96.25    5.16
   1  -1  13  104.99    4.98
  -1   1 -13  110.92    4.96
   1  -1  14 1017.93   38.68
  -1  -1 -14 1004.86   38.70
  -1   1 -14 1014.70   38.73
   1  -1  15 1697.28   63.46
  -1  -1 -15 1686.04   63.47
  -1   1 -15 1619.09   63.48
  -1   1 -16  182.72    8.69
  -1  -1 -16  194.04    8.76
   1  -1  16  203.58    8.54
   1  -1  17   10.15    4.07
  -1   1 -17   -1.68    4.17
  -1  -1 -17   11.58    4.09
   1  -1  18  259.42   11.13
  -1  -1 -18  260.26   11.27
  -1   1 -18  273.85   11.33
   1  -1  19  661.76   26.06
  -1   1 -19  672.44   26.23
  -1  -1 -19  681.98   26.28
  -1   1 -20   13.19    4.21
  -1  -1 -20   15.01    4.26
   1  -1  20    8.74    4.40
  -1   1 -21    5.86    4.63
   1  -1  21    7.97    3.93
  -1  -1 -21    6.45    4.49
  -1  -1 -22    3.95    4.42
  -1   1 -22    4.55    4.10
  -1  -1 -23   10.91    4.63
  -1   1 -23    9.76    4.79
  -1   1 -24    7.94    4.32
  -1  -1 -24    8.46    5.13
  -1  -1 -24    9.55    4.67
  -1   1 -25   20.70    4.79
  -1  -1 -25   20.51    4.92
  -1  -1 -25   41.57    5.41
  -1   1 -26    8.07    5.21
  -1  -1 -26    6.75    5.29
   1  -1  26   13.71    5.60
  -1  -1 -26    4.38    5.07
  -1  -1 -27    0.06    5.79
  -1  -1 -27    2.27    5.32
  -1   1 -27    3.99    5.23
   1  -1  27    3.84    5.58
  -1   1 -28   20.89    5.66
  -1  -1 -28   13.63    5.45
   1  -1  28   19.61    6.36
  -1  -1 -28   17.40    6.55
   1   1  29   29.93    6.70
  -1   1 -29   24.74    6.19
  -1  -1 -29   19.24    6.23
  -1  -1 -29   17.59    6.77
   1  -1  29   13.81    6.08
  -1  -1 -30   40.47    7.29
  -1  -1 -30   26.13    6.71
   1  -1  30   27.42    6.92
   1   1  30   32.88    6.87
  -1   1 -30   35.20    6.64
  -1  -1 -31   10.83    6.93
  -1   1 -31   14.26    6.82
   1   1  31    4.07    7.17
   1  -1  31   16.20    6.99
  -1  -1 -31   19.67    7.47
  -1   1 -32   91.32    8.21
  -1  -1 -32   86.20    8.20
   1  -1  32   84.29    8.34
  -1  -1 -32   90.02    8.88
   1   1  32   85.96    8.52
  -1  -1 -33  169.36    9.93
  -1   1 -33  161.77    9.89
  -1  -1 -33  164.64   10.45
   1  -1  33  146.42   10.21
   1   1  33  148.87   10.27
  -1  -1 -34   36.16    8.44
   1  -1  34   20.37    7.93
  -1  -1 -34   26.58    7.62
   1   1  34   36.44    8.09
  -1   1 -34   42.15    7.74
   1   1  35   40.29    8.42
   1  -1  35   31.54    8.21
  -1   1 -35   23.70    7.66
  -1  -1 -35   27.59    8.64
  -1  -1 -35   31.70    8.14
  -1  -1 -36   86.33    8.64
  -1   1 -36   92.54    8.55
   1   1  36   84.00    9.31
  -1  -1 -36   89.83    9.70
   1  -1  36   97.34    9.09
  -1   1 -37   67.97    9.35
  -1  -1 -37   58.06    8.39
  -1  -1 -37   46.76    9.13
  -1   1 -37   48.94    8.16
   1   1  37   60.60    8.95
   1  -1  37   75.01    9.19
   1   1  38    1.25    8.22
  -1  -1 -38   -2.77    8.81
  -1   1 -38    1.62    8.90
  -1   1 -38   -0.52    7.75
   1  -1  38  -15.85    8.53
  -1  -1 -38   10.19    8.18
  -1  -1 -39    0.20    9.09
  -1  -1 -39    2.73    8.29
   1  -1  39   -2.72    8.61
  -1   1 -39    0.80    8.68
   1   1  39    9.01    9.14
  -1   1 -39   -2.96    7.50
  -1   1 -40   -9.91    7.79
  -1   1 -40    6.36    9.66
  -1  -1 -40    1.01    8.32
  -1  -1 -40    9.23    9.03
   1   1  40   -3.96    8.97
   1  -1  40   11.44    8.85
  -1  -1 -41   16.56    9.54
  -1   1 -41    7.02    7.93
  -1  -1 -41    9.23    8.81
   1   1  41   20.57    9.19
   1  -1  41   12.82    9.09
  -1   1 -41   36.06    9.63
  -1  -1 -42    6.84    8.76
   1   1  42   -0.83    9.50
  -1   1 -42    7.78    9.92
  -1  -1 -42   -2.35    9.69
   1  -1  42    5.38    9.66
  -1   1 -43    7.00   10.74
  -1  -1 -43    1.76    8.93
  -1  -1 -43   -4.92   10.45
  -1  -1 -44   36.66   10.61
  -1   1 -44   54.07   11.15
  -1  -1 -44   37.59    9.56
  -1  -1 -45  112.70   10.91
  -1   1 -45  107.78   12.79
  -1  -1 -45  112.60   12.34
   1  -3 -46   63.71   11.45
   1  -3 -46   46.60   10.52
   1   3 -45   35.19   11.43
   1  -3 -45   17.14    9.47
   1  -3 -45   49.27   10.99
   1  -3 -44    6.69   10.26
   1   3 -44   10.04   10.84
   1  -3 -44   -4.38    9.18
   1  -3 -43    7.70    9.05
   1   3 -43   13.88   10.47
   1  -3 -43   13.97    9.89
  -1  -3  42    0.46    9.21
  -1   3  42   -1.37    9.41
   1  -3 -42    0.93    9.74
   1  -3 -42   -6.13    8.56
  -1   3  41   -0.27    9.03
  -1  -3  41   14.64    8.93
   1  -3 -41    2.56    8.49
   1  -3 -41    6.56    9.12
   1  -3 -40   -4.13    9.45
   1  -3 -40    5.10    8.28
  -1   3  40   -1.48    8.78
  -1  -3  40    9.97    8.55
   1  -3 -39    5.90    8.34
   1  -3 -39    3.25    9.32
  -1   3  39   16.54    9.03
  -1  -3  39   26.42    8.64
   1  -3 -38   11.97    7.93
  -1  -3  38   13.48    8.45
  -1   3  38   15.73    8.86
   1  -3 -38   30.65    8.56
   1  -3 -37   31.12    9.00
  -1  -3  37    7.35    8.12
   1  -3 -37   13.45    7.70
  -1   3  37   41.45    8.69
   1  -3 -36   34.21    7.65
  -1   3  36   22.85    8.42
   1  -3 -36   26.83    8.80
   1  -3 -35  286.43   14.51
  -1  -3  35  278.29   14.23
   1  -3 -35  309.20   13.90
  -1   3  35  277.49   14.33
  -1   3  34  117.52   10.18
  -1  -3  34  159.97   10.14
   1  -3 -34  126.89    9.64
   1  -3 -34  176.09   10.45
  -1   3  33  338.41   15.87
  -1  -3  33  304.91   15.59
   1  -3 -33  353.60   16.02
   1  -3 -33  365.07   15.59
  -1   3  32  238.61   14.39
   1  -3 -32  300.06   14.66
   1  -3 -32  234.68   14.03
   1  -3 -31 1168.34   44.32
   1  -3 -31 1115.60   44.71
   1   3 -31 1162.38   44.10
  -1   3  31 1091.07   44.54
   1   3 -30  174.45    7.53
   1  -3 -30  109.99    8.44
   1   3 -29   40.26    5.71
   1  -3 -29   47.28    6.79
   1  -3 -29   42.41    6.35
   1   3 -28    6.64    4.96
   1  -3 -28    3.20    5.91
   1  -3 -28   12.22    5.80
   1  -3 -27    5.82    5.98
   1  -3 -27   -2.93    5.22
   1   3 -27    4.47    4.85
   1  -3 -26    7.74    5.82
   1  -3 -26    5.55    4.86
  -1  -3  26    8.11    4.38
   1   3 -26    5.86    4.59
   1   3 -25   13.01    4.30
   1  -3 -25   27.65    5.65
  -1  -3  25   15.72    4.12
   1  -3 -25   14.29    4.85
  -1  -3  24    7.75    4.25
   1  -3 -24   28.45    4.25
   1   3 -24   14.45    4.14
  -1  -3  23    4.92    4.03
   1   3 -23    2.92    3.76
   1  -3 -23   -1.30    4.54
   1  -3 -23   12.98    5.09
   1  -3 -22    0.70    4.77
  -1  -3  22   -3.78    3.82
   1   3 -22    1.01    3.87
   1  -3 -22    1.35    4.45
   1  -3 -21   17.51    4.47
  -1  -3  21   21.97    4.08
   1  -3 -21   28.78    5.27
  -1  -3  20  515.56   21.08
   1  -3 -20  529.04   21.16
   1  -3 -20  559.68   21.57
   1   3 -20  563.37   21.23
   1   3 -19  532.68   20.42
  -1  -3  19  526.53   20.39
   1  -3 -19  506.81   20.88
   1  -3 -19  508.52   20.52
   1  -3 -18   54.99    5.24
   1  -3 -18   57.64    5.01
   1   3 -18   47.04    4.62
  -1  -3  18   51.79    4.28
  -1  -3  17    7.03    3.72
   1  -3 -17   -2.32    4.37
   1   3 -17    1.14    3.94
   1  -3 -17    8.07    4.08
   1  -3 -16   31.28    4.21
   1   3 -16   25.20    3.81
  -1  -3  16   36.25    3.82
   1   3 -15   17.73    3.22
   1  -3 -15   18.74    3.57
   1  -3 -15   26.75    4.09
  -1  -3  15   25.75    3.31
   1  -3 -14  427.32   16.64
   1  -3 -14  442.32   16.82
  -1  -3  14  427.85   16.50
   1   3 -14  406.24   16.49
   1  -3 -13   -0.08    2.59
  -1  -3  12 1064.86   40.94
   1  -3 -12 1092.57   41.12
  -1  -3  11  384.96   14.49
   1  -3 -11  357.02   14.66
   1  -3 -10   28.95    2.93
  -1  -3  10   27.51    2.32
  -1   3   9   17.63    2.51
   1  -3  -9   17.30    2.51
  -1  -3   9    7.80    2.07
   1   3  -8   10.00    1.99
   1  -3  -8   26.27    2.60
  -1  -3   8   20.98    2.23
  -1   3   8   19.25    2.42
   1   3  -7  642.25   26.25
   1  -3  -7  707.28   26.25
  -1   3   7  712.78   26.26
  -1   3   6  522.95   19.53
   1  -3  -6  517.93   19.52
   1   3  -6  487.81   19.51
   1  -3  -5  119.12    4.52
   1   3  -5   87.30    4.51
  -1   3   5  125.11    4.60
   1   3  -4    3.43    1.20
   1  -3  -4    3.12    1.19
   1   3  -3   -0.54    0.98
   1  -3  -3    0.56    0.76
   1   3  -2   44.21    1.96
   1  -3  -2   44.64    1.84
   1   3  -1  728.23   27.64
  -1   3  -1 2607.03   98.55
  -1   3  -2  193.37    7.45
  -1   3  -3 5986.93  226.24
  -1   3  -4 1027.53   39.00
   1   3   5  200.65    7.72
  -1   3  -5  185.66    7.59
   1   3   6   68.62    3.34
  -1   3  -6   62.63    3.21
  -1  -3  -7   13.56    2.37
   1   3   7   21.81    2.46
   1  -3   7   23.01    2.21
   1  -3   8  139.88    5.52
   1   3   8  122.46    5.60
  -1  -3  -8  120.55    5.55
   1  -3   9   -5.84    2.30
  -1  -3  -9   -1.72    2.40
   1   3   9   -5.88    2.42
  -1  -3 -10   87.89    4.15
   1  -3  10    3.73    3.64
   1   3  11  115.31    4.93
  -1  -3 -11   82.31    4.95
   1  -3  11   98.81    4.73
   1   3  12  328.89   12.48
   1  -3  12  308.61   12.36
  -1   3 -12  307.63   12.31
  -1  -3 -12  304.21   12.42
  -1  -3 -12  309.39   12.38
  -1   3 -13  390.58   15.12
  -1  -3 -13  375.03   15.23
  -1  -3 -13  369.56   15.29
   1  -3  13  401.38   15.15
  -1  -3 -14 1091.61   42.31
  -1   3 -14 1113.66   42.18
  -1  -3 -14 1090.67   42.21
   1  -3  14 1115.58   42.16
   1  -3  15   96.25    5.53
  -1  -3 -15   97.92    5.93
  -1   3 -15  105.21    5.62
  -1  -3 -15  106.92    6.05
   1  -3  16 1084.06   41.20
  -1   3 -16 1055.35   41.23
  -1  -3 -16 1082.47   41.29
  -1  -3 -16 1084.49   41.46
  -1  -3 -17 1189.06   43.53
  -1   3 -17 1139.81   43.49
  -1  -3 -17 1071.26   43.69
   1  -3  17 1128.29   43.43
  -1  -3 -18  219.45   10.14
  -1   3 -18  259.36    9.84
   1  -3  18  194.17    9.40
  -1  -3 -18  194.50    9.66
   1  -3  19  343.18   14.13
  -1   3 -19  349.14   14.07
  -1  -3 -19  346.46   14.19
  -1  -3 -19  335.80   14.52
  -1   3 -20   14.73    4.60
  -1  -3 -20   17.75    5.05
  -1  -3 -20    9.06    4.38
   1  -3  20    7.45    3.99
  -1   3 -21    1.97    4.05
  -1  -3 -21    3.12    4.84
  -1  -3 -21    3.50    4.64
   1  -3  21   -1.60    4.16
  -1  -3 -22    9.94    5.04
   1  -3  22   -0.20    4.07
  -1   3 -22    6.49    3.94
  -1  -3 -22    2.43    4.22
   1  -3  23   -0.58    4.15
  -1  -3 -23    5.11    4.42
  -1   3 -23    8.30    4.46
  -1  -3 -23   -1.09    5.12
  -1   3 -24   14.96    4.49
  -1  -3 -24   10.49    4.53
   1  -3  24    9.91    4.43
  -1  -3 -24   13.68    5.40
  -1  -3 -25   43.19    5.88
  -1   3 -25   41.80    4.87
  -1  -3 -25   36.43    5.25
   1  -3  25   35.12    4.76
  -1   3 -26    7.53    4.95
   1  -3  26    6.88    4.51
  -1  -3 -26    3.60    5.87
  -1  -3 -26    8.30    5.05
  -1  -3 -27    7.51    5.88
  -1   3 -27    5.29    5.15
  -1  -3 -27    4.30    5.35
   1  -3  27    6.07    5.14
   1  -3  28   33.55    5.51
  -1   3 -28   50.90    5.81
  -1  -3 -28   15.12    6.34
  -1  -3 -28   25.10    6.01
  -1   3 -29  218.01   10.54
  -1  -3 -29  234.31   10.96
  -1  -3 -29  204.14   11.32
  -1  -3 -30  142.35    9.74
  -1  -3 -30   81.29    9.26
  -1  -3 -31  934.02   37.24
  -1   3 -31  963.08   37.01
  -1  -3 -31  932.09   37.54
  -1   3 -32  392.48   15.83
  -1  -3 -32  372.18   16.64
  -1  -3 -32  306.07   16.12
  -1  -3 -33   20.61    7.76
  -1  -3 -33   50.14    8.04
  -1  -3 -34   10.85    7.69
  -1  -3 -34   29.67    8.01
   1   3  34   21.45    7.88
  -1  -3 -35   -1.43    7.68
  -1  -3 -35   16.62    8.23
   1   3  35    2.13    8.31
   1   3  36   72.53    9.33
  -1  -3 -36   88.15    9.43
  -1  -3 -36   77.66    8.72
  -1  -3 -37   56.30    9.26
  -1  -3 -37   52.57    8.12
   1   3  37   47.42    8.95
  -1  -3 -38    9.56    8.47
   1   3  38   -6.89    8.41
  -1  -3 -38   -2.54    7.81
  -1  -3 -39   10.07    8.44
   1   3  39    6.45    8.71
  -1  -3 -39   10.83    8.69
  -1  -3 -40   -1.24    8.40
   1   3  40  -11.52    9.07
  -1  -3 -40   10.17    9.24
  -1  -3 -41   -1.03    9.75
  -1  -3 -41    3.19    8.65
   1   3  41    4.46    9.58
  -1  -3 -42   19.77    9.22
   1   3  42   10.18    9.54
  -1  -3 -42   -3.17    9.66
  -1  -3 -43   12.46    9.70
  -1  -3 -43    3.15   10.01
  -1  -3 -44   -7.27    9.63
  -1  -3 -44   -2.24   10.60
  -1  -3 -45   -2.65   10.74
  -1  -3 -45    3.57   10.01
   1  -5 -45   -4.30   10.72
   1  -5 -45    9.02    9.90
   1  -5 -44   11.36   10.48
   1  -5 -44   -8.52   10.10
   1  -5 -43    6.59    9.30
   1  -5 -43   15.97    9.82
   1  -5 -42    0.52    9.40
   1  -5 -42    0.67    8.62
  -1   5  42   14.40    9.50
   1  -5 -41   35.62    8.75
   1  -5 -41   35.09    9.82
  -1   5  41   24.46    9.07
   1  -5 -40   17.51    9.39
   1  -5 -40    6.48    8.50
  -1   5  40    7.32    8.79
   1  -5 -39    7.69    9.05
   1  -5 -39    0.55    8.23
  -1   5  39   12.49    8.71
  -1   5  38    8.92    8.64
   1  -5 -38   -3.03    7.78
   1  -5 -38    9.03    8.86
  -1   5  37   19.60    8.25
   1  -5 -37    1.49    7.92
   1  -5 -37   -2.05    8.42
   1  -5 -36   28.32    8.28
   1  -5 -36   23.02    7.86
  -1   5  36   32.98    8.64
   1  -5 -35   18.63    7.33
  -1   5  35   33.87    8.18
   1  -5 -35   26.62    8.24
   1  -5 -34   24.29    7.84
   1  -5 -34   -4.83    7.61
   1  -5 -33  248.59   12.85
   1  -5 -33  240.00   12.53
   1  -5 -32  379.76   16.73
   1  -5 -32  356.51   16.14
   1  -5 -31   84.98    7.97
  -1  -5  31   69.19    7.22
  -1  -5  30  503.08   20.48
   1  -5 -30  510.37   21.24
   1  -5 -30  505.06   20.86
  -1  -5  29  272.63   12.76
   1  -5 -29  326.93   13.89
   1  -5 -29  301.08   13.53
   1  -5 -28   20.20    5.76
  -1  -5  28    5.76    5.19
  -1  -5  27  343.33   13.93
   1  -5 -27  321.62   14.28
   1  -5 -27  331.56   14.71
  -1  -5  26    7.78    4.72
   1  -5 -26   21.24    5.81
   1  -5 -26    9.43    5.11
   1  -5 -25   89.24    6.80
   1  -5 -25   90.39    6.34
  -1  -5  25   88.60    5.77
   1  -5 -24   12.91    4.75
  -1  -5  24    4.58    4.00
   1  -5 -23   26.36    4.96
  -1  -5  23   14.89    4.11
  -1  -5  22   18.17    3.87
   1  -5 -22   23.35    4.93
   1  -5 -22   10.20    4.32
  -1  -5  21   68.67    4.58
   1  -5 -21   64.26    5.29
   1  -5 -21   64.00    5.77
  -1  -5  20    0.06    3.77
   1  -5 -20    1.23    4.27
   1  -5 -20   -8.68    4.20
   1  -5 -19   77.45    5.71
  -1  -5  19   74.12    4.85
   1  -5 -19   79.31    5.70
  -1  -5  18    8.56    3.97
   1  -5 -18   13.24    4.76
  -1  -5  17    2.03    3.93
   1  -5 -17    6.18    4.36
  -1  -5  16   17.55    3.93
   1  -5 -16   16.42    4.34
  -1  -5  15  260.75   10.59
   1  -5 -15  255.16   11.08
  -1  -5  14  153.71    6.66
   1  -5 -14  137.64    7.11
  -1   5  13  581.26   22.58
   1   5 -13  603.25   22.64
   1  -5 -13  561.27   22.56
  -1  -5  13  576.81   22.39
  -1   5  12  153.53    7.02
  -1  -5  12  161.50    6.74
   1  -5 -12  169.79    7.01
   1   5 -12  149.19    6.98
   1   5 -11   60.40    3.67
   1  -5 -11   75.53    3.95
  -1  -5  11   50.99    3.82
  -1   5  11   66.10    3.90
  -1  -5  11   66.86    3.42
   1   5 -10  402.20   15.49
  -1  -5  10  379.75   15.45
   1  -5 -10  409.17   15.48
  -1   5  10  387.33   15.42
   1   5  -9  362.45   15.69
   1  -5  -9  402.88   15.68
  -1   5   9  396.30   15.68
  -1  -5   9  454.53   15.78
  -1   5   8   57.10    3.22
   1  -5  -8   56.70    3.32
  -1  -5   8   60.97    3.29
   1   5  -8   70.77    3.64
  -1   5   7  132.51    5.23
   1   5  -7  108.71    5.20
  -1  -5   7  114.58    5.38
   1  -5  -7  120.79    5.20
  -1   5   6  103.08    4.33
  -1  -5   6   86.62    4.24
   1   5  -6   91.99    4.35
   1  -5  -6   89.15    4.12
  -1   5   5   58.80    3.57
   1   5  -5   61.87    3.10
  -1  -5   5   57.66    3.33
  -1   5   5   65.32    3.07
   1  -5  -5   55.03    2.82
   1  -5  -4 1505.53   57.33
  -1  -5   4 1501.09   57.42
   1   5  -4 1465.52   57.41
  -1   5   4 1571.08   57.36
  -1   5   3 1608.11   59.52
  -1  -5   3 1552.69   59.61
   1  -5  -3 1627.75   59.50
  -1  -5   3 1436.87   59.60
   1   5  -3 1573.09   59.59
  -1  -5   2  112.44    4.33
  -1   5   2   95.62    3.81
  -1  -5   2  101.98    4.17
   1   5  -2   70.84    3.97
  -1  -5   1 5315.65  195.63
   1   5  -1 5148.94  195.57
  -1  -5   1 5085.29  195.58
  -1  -5   0  142.71    5.66
   1  -5   0  111.21    5.65
  -1   5   0  136.28    5.38
   1   5   0  143.83    5.52
  -1  -5  -1   16.64    2.05
  -1   5  -1   12.59    1.46
   1  -5   1   16.16    2.17
   1  -5   1   11.75    1.70
   1   5   2 2532.03   99.42
  -1   5  -2 2631.81   99.43
   1  -5   2 2736.24   99.45
  -1   5  -3   26.77    1.96
   1  -5   3   32.84    2.18
   1   5   3   28.78    2.03
  -1  -5  -3   30.34    1.93
  -1  -5  -4 1119.85   41.81
  -1   5  -4 1083.07   41.82
   1  -5   4 1100.83   41.82
   1   5   4 1098.77   41.83
  -1  -5  -5  381.60   14.35
  -1   5  -5  370.54   14.39
   1   5   5  348.11   14.38
   1  -5   5  382.53   14.40
  -1  -5  -6   97.02    4.50
  -1   5  -6  105.18    4.69
   1   5   6   99.75    4.63
   1  -5   6  105.17    4.61
   1  -5   7   56.38    3.60
  -1   5  -7   47.31    3.15
  -1  -5  -7   63.39    3.23
   1   5   7   66.54    3.51
   1  -5   8  132.94    5.39
   1   5   8  104.12    5.42
  -1  -5  -8  111.11    5.22
  -1   5  -8  137.73    5.45
   1   5   9  572.48   16.63
  -1  -5  -9  620.29   16.52
   1   5  10  218.32    9.69
   1  -5  10  253.64    9.72
  -1   5 -10  256.54    9.66
  -1  -5 -10  219.24    9.56
  -1  -5 -11    5.31    2.97
   1  -5  11    1.32    2.65
   1  -5  11    2.61    2.96
   1  -5  12  120.71    5.38
   1  -5  12  107.44    5.49
   1   5  12   97.91    5.58
  -1  -5 -12  107.98    5.40
  -1  -5 -13    6.28    3.55
   1   5  13    6.29    3.90
   1  -5  13    3.26    3.41
   1  -5  13   -1.97    3.87
   1  -5  14   17.34    4.06
  -1  -5 -14    3.74    3.90
   1  -5  14    9.85    3.77
   1   5  14    9.33    4.21
   1  -5  15   87.84    5.72
   1  -5  15   86.03    5.36
   1   5  15   62.45    5.56
  -1  -5 -15   82.22    5.20
   1  -5  16  106.48    6.50
   1  -5  16   95.90    5.69
  -1  -5 -16   87.58    6.11
   1   5  16   99.73    6.14
  -1  -5 -17  161.64    7.86
   1  -5  17  160.29    7.51
   1  -5  17  147.88    7.87
  -1  -5 -17  163.56    8.10
  -1  -5 -18   28.56    4.73
   1  -5  18   32.69    5.11
  -1  -5 -18   30.63    5.16
   1  -5  18   30.02    4.44
  -1  -5 -19   26.06    5.13
  -1  -5 -19   25.08    4.75
   1  -5  19   39.19    5.02
   1  -5  19   23.12    4.44
  -1  -5 -20   77.57    5.62
   1  -5  20   66.91    5.57
   1  -5  20   68.71    5.46
  -1  -5 -20   83.62    5.72
  -1  -5 -21  275.63   11.20
  -1  -5 -21  259.06   11.06
   1  -5  21  216.06   11.06
   1  -5  21  249.15   10.68
  -1  -5 -22   -4.31    4.56
   1  -5  22   -6.18    4.83
   1  -5  22    4.61    4.21
  -1  -5 -23   27.13    5.12
   1  -5  23   18.76    4.42
  -1  -5 -23   18.30    5.35
  -1  -5 -24    3.57    4.96
   1  -5  24    5.53    4.29
  -1  -5 -24    2.26    4.99
  -1  -5 -25   51.79    5.89
  -1  -5 -25   53.41    5.95
   1  -5  25   50.70    5.12
  -1  -5 -26    2.70    5.58
  -1  -5 -26    0.88    5.37
   1  -5  26   -2.99    4.77
  -1  -5 -27   -4.41    5.88
   1  -5  27    1.70    5.30
  -1  -5 -27    2.24    5.92
   1  -5  28    3.77    5.55
  -1  -5 -28    9.22    6.05
  -1  -5 -28    5.06    6.07
  -1  -5 -29   25.06    6.87
  -1  -5 -29   29.44    6.53
  -1   5 -29   30.83    7.34
   1  -5  29   27.25    5.93
  -1  -5 -30  122.70    8.63
  -1  -5 -30  134.44    9.05
  -1   5 -30  110.74    9.13
   1  -5  30  125.72    7.98
  -1  -5 -31  117.08    8.89
  -1   5 -31  103.39    9.20
  -1  -5 -31  109.67    8.63
   1  -5  31  112.99    7.85
   1  -5  32   71.21    7.35
  -1   5 -32   55.28    8.40
  -1  -5 -32   86.58    8.22
  -1  -5 -32   62.92    8.08
  -1  -5 -33  237.15   12.23
  -1  -5 -33  231.72   12.77
  -1  -5 -34   93.00    8.99
  -1   5 -34   84.55    9.00
  -1  -5 -35  243.39   13.46
  -1   5 -35  295.97   14.23
  -1  -5 -35  260.67   13.86
  -1   5 -36   18.20    8.77
  -1  -5 -36   18.92    8.39
   1   5  37  -18.05    9.08
  -1  -5 -37    0.96    8.52
  -1  -5 -37   -4.94    8.29
  -1  -5 -38   -8.59    8.81
  -1  -5 -38    6.08    8.48
   1   5  38   -3.17    8.91
  -1  -5 -39   -0.14    8.51
   1   5  39    4.10    8.97
  -1  -5 -39   -6.82    8.99
  -1  -5 -40    1.10    9.16
   1   5  40   -1.75    9.00
  -1  -5 -40    9.02    8.68
  -1  -5 -41   -8.68    9.43
  -1  -5 -41   -7.63    8.81
   1   5  41   -5.10    8.77
  -1  -5 -42    4.14    9.54
   1   5  42   -3.14    9.16
  -1  -5 -42  -10.33    9.29
  -1  -5 -43   16.43   10.09
  -1  -5 -43    5.57    9.63
  -1  -5 -44  -10.25   10.01
  -1  -5 -44    9.69   10.40
  -1  -5 -45    1.98   10.34
  -1  -5 -45   18.08   11.03
   1  -7 -45    1.99   10.30
   1  -7 -45    4.46   10.35
   1  -7 -44   15.66    9.86
   1  -7 -44   13.14    9.99
   1   7 -44   15.23   11.35
   1  -7 -43   16.89    9.69
   1  -7 -43   15.42    9.71
   1   7 -43   22.99   10.95
   1  -7 -42   56.76    9.82
  -1   7  42   55.80   10.07
   1  -7 -42   65.07    9.88
   1   7 -42   53.91   11.09
  -1   7  41   13.11    9.66
   1   7 -41  -14.62    9.78
   1  -7 -41   10.47    8.95
   1  -7 -41   23.07    9.20
   1  -7 -40    3.27    8.45
   1  -7 -40   12.56    8.82
   1   7 -40   16.64    9.26
  -1   7  40    2.95    9.26
   1  -7 -39    3.52    8.47
  -1   7  39   -1.44    9.20
   1   7 -39    6.97    9.28
   1  -7 -39   19.85    8.88
   1  -7 -38   -1.52    8.55
   1   7 -38    2.85    9.01
  -1   7  38    2.32    8.81
   1  -7 -38   14.71    8.40
   1   7 -37    4.71    9.09
   1  -7 -37    4.57    7.96
   1  -7 -37    6.47    8.43
   1  -7 -36   15.79    8.17
   1   7 -36   -2.84    8.73
   1  -7 -36   12.38    8.51
  -1  -7  35    7.51    6.38
   1  -7 -35   13.43    8.47
   1  -7 -35    5.53    7.74
   1   7 -35    6.98    8.23
  -1  -7  34    8.52    6.56
   1  -7 -34   -0.48    7.40
   1  -7 -34    8.83    7.77
  -1  -7  33    7.01    6.49
   1  -7 -33    4.97    7.93
  -1  -7  33    0.73    7.50
   1  -7 -33   -1.28    7.45
  -1  -7  32   59.39    6.70
   1  -7 -32   64.56    7.92
  -1  -7  32   64.29    7.89
   1  -7 -32   49.88    7.78
   1  -7 -31   14.47    7.60
  -1  -7  31   22.79    6.96
   1  -7 -31    4.39    6.76
  -1  -7  31    3.83    6.11
   1  -7 -30   21.76    6.98
  -1  -7  30   21.81    5.94
   1  -7 -30   27.27    6.81
  -1  -7  30   32.40    6.91
  -1  -7  29   28.66    5.76
   1  -7 -29   30.77    6.59
   1  -7 -29   22.20    6.72
  -1  -7  28  393.55   16.13
   1  -7 -28  401.20   16.68
   1  -7 -28  386.31   16.83
  -1  -7  28  376.41   16.76
   1  -7 -27   31.53    6.16
  -1  -7  27   17.15    5.39
   1  -7 -27   17.68    6.08
   1  -7 -26  146.27    7.89
   1  -7 -26  128.12    8.12
  -1  -7  26  125.83    7.99
  -1  -7  26  139.08    7.28
   1  -7 -25   27.10    5.50
  -1  -7  25   49.61    5.70
  -1  -7  25   25.70    4.79
   1  -7 -25   29.40    5.40
  -1  -7  24    2.30    4.41
  -1  -7  24    3.03    5.09
   1  -7 -24   -1.11    5.14
   1  -7 -24   -4.06    4.89
   1  -7 -23    4.68    4.83
  -1  -7  23    8.94    4.91
   1  -7 -23   -3.88    4.60
  -1  -7  23    5.36    4.19
   1  -7 -22    4.17    4.62
   1  -7 -22   -1.00    4.93
  -1  -7  22   11.44    4.80
  -1  -7  22    6.32    4.14
  -1  -7  21   -3.64    4.02
  -1  -7  21    5.17    4.24
   1  -7 -21    2.57    4.60
   1  -7 -20   28.55    4.86
  -1  -7  20   23.85    4.16
  -1  -7  20   30.43    4.64
  -1  -7  19   12.64    4.51
   1  -7 -19   11.37    4.35
  -1  -7  19    4.39    4.05
   1  -7 -18   24.65    4.62
  -1  -7  18   19.95    3.92
  -1  -7  18   23.35    5.03
  -1  -7  17 1321.35   51.98
   1  -7 -17 1369.83   52.00
  -1   7  17 1343.84   51.94
  -1  -7  17 1381.24   51.81
  -1  -7  16    9.29    4.53
  -1  -7  16   11.96    4.10
   1  -7 -16    8.31    4.27
  -1   7  16   13.37    4.65
   1   7 -15  210.33    9.87
  -1  -7  15  222.76    9.43
   1  -7 -15  220.42    9.56
  -1   7  15  222.91    9.85
  -1  -7  15  199.42    9.91
   1   7 -14   19.97    4.33
  -1   7  14   11.62    4.40
  -1  -7  14    1.71    4.26
   1  -7 -14   15.62    3.92
  -1   7  13  129.13    6.73
  -1  -7  13  126.81    7.01
   1   7 -13  153.33    6.91
   1  -7 -13  114.14    6.45
   1  -7 -12   -0.98    3.25
  -1  -7  12    4.27    3.89
  -1   7  12   -3.81    3.72
   1   7 -11   74.24    4.88
  -1  -7  11   80.09    4.68
   1  -7 -11   76.43    4.33
  -1   7  11  104.93    4.97
  -1   7  10   14.65    2.99
  -1  -7  10   19.19    3.38
   1   7 -10   27.92    3.53
   1  -7 -10   22.89    2.80
  -1  -7   9   30.11    4.25
   1   7  -9   31.77    4.12
  -1   7   8   -1.89    2.96
   1  -7  -8    0.90    1.71
   1   7  -8   -1.50    2.15
  -1  -7   8   -2.28    2.42
  -1   7   8   -0.36    2.30
   1   7  -7   -8.87    2.49
   1  -7  -7   -1.09    1.89
  -1   7   7   -2.77    2.06
  -1  -7   7   -6.27    2.62
  -1   7   7   -6.58    2.88
   1   7  -6   53.99    3.37
  -1   7   6   72.88    4.18
  -1   7   6   46.75    3.20
   1  -7  -6   60.07    2.83
  -1  -7   6   56.83    3.46
   1  -7  -5   -3.19    1.62
  -1  -7   5   -5.88    2.48
   1   7  -5   -5.52    2.37
  -1   7   5   -7.09    1.97
   1   7  -4  501.56   19.79
   1  -7  -4  533.42   19.66
  -1  -7   4  479.28   19.92
  -1  -7   4  520.99   19.85
  -1   7   4  515.64   19.70
  -1   7   3   69.83    3.27
   1   7  -3   73.54    3.54
  -1  -7   3   68.96    3.97
  -1  -7   3   73.00    3.83
  -1  -7   2   12.54    2.58
   1   7  -2   12.56    2.10
  -1   7   2   11.37    1.63
  -1  -7   2   28.20    2.43
   1   7  -1   20.73    3.05
   1  -7  -1    7.48    3.01
  -1   7   1   20.08    1.76
  -1  -7   1   16.45    2.94
   1   7  -1   18.18    2.23
  -1  -7   0  266.98   11.02
   1   7   0  306.27   10.93
  -1   7   0  273.72   10.80
   1  -7   0  256.51   11.03
   1  -7   1  501.69   18.87
   1  -7   1  499.08   18.66
  -1   7  -1  464.79   18.64
  -1  -7  -1  481.92   18.80
  -1   7  -2  557.33   20.67
   1  -7   2  565.01   20.72
   1  -7   2  530.56   20.85
   1   7   2  511.35   20.60
   1  -7   3  855.89   32.84
   1   7   3  839.20   32.78
  -1   7  -3  890.09   32.81
  -1  -7  -4  649.91   24.14
   1   7   4  631.63   24.18
   1  -7   4  613.14   24.22
  -1   7  -4  627.84   24.20
   1   7   5  352.04   13.00
   1  -7   5  335.37   13.02
  -1   7  -5  329.24   13.03
  -1  -7  -5  317.63   12.93
  -1  -7  -6  161.22    6.28
   1   7   6  141.11    6.40
   1  -7   6  152.62    6.37
  -1   7  -6  147.90    6.40
   1   7   7   22.04    2.48
   1  -7   7   22.72    2.62
  -1  -7  -7   23.72    2.29
  -1   7  -7   19.69    2.69
   1  -7   8  151.11    6.00
  -1  -7  -8  125.49    5.80
   1   7   8  119.92    6.00
  -1   7  -8  137.82    5.99
  -1   7  -9  579.75   23.51
  -1  -7  -9  624.66   23.49
   1  -7   9  600.87   23.53
   1   7   9  633.32   23.57
  -1   7 -10   11.71    3.46
   1   7  10   11.39    3.41
  -1  -7 -10   21.75    2.93
   1  -7  11  548.17   22.23
  -1   7 -11  507.26   22.25
   1   7  11  568.07   22.30
  -1  -7 -11  663.91   22.29
   1  -7  12  159.19    8.26
  -1   7 -12  192.08    8.33
  -1  -7 -12  191.69    8.06
   1   7  12  193.36    8.28
   1   7  13  258.22   11.09
  -1  -7 -13  279.31   10.86
  -1   7 -13  261.10   11.14
   1  -7  13  234.52   11.11
   1  -7  14   29.40    4.83
   1  -7  14   37.75    4.14
  -1  -7 -14   35.38    4.31
   1   7  14   29.44    4.91
   1  -7  15    3.08    4.35
   1   7  15    0.39    4.29
   1  -7  15    2.14    4.54
  -1  -7 -15    8.55    4.10
   1   7  16  425.56   16.81
   1  -7  16  417.63   16.81
   1  -7  16  387.67   16.70
  -1  -7 -16  423.36   16.70
  -1  -7 -17  238.69   10.04
   1  -7  17  236.30   10.07
   1  -7  17  212.78   10.02
   1   7  17  216.22   10.30
   1  -7  18   59.23    5.50
  -1  -7 -18   82.78    5.54
   1  -7  18   69.45    5.73
   1   7  18   68.67    5.74
   1  -7  19  152.78    7.47
  -1  -7 -19  157.17    7.76
   1  -7  19  134.56    7.71
   1   7  19  156.62    7.98
   1  -7  20  428.06   17.42
   1  -7  20  421.28   17.18
  -1  -7 -20  429.93   17.41
   1  -7  21    2.70    4.93
  -1  -7 -21    6.86    4.53
   1  -7  22  160.27    8.14
   1  -7  22  164.47    8.46
  -1  -7 -22  202.78    8.75
  -1  -7 -22  154.93    8.50
   1  -7  23  109.57    6.64
   1  -7  23  106.29    7.10
  -1  -7 -23  122.57    7.28
  -1  -7 -23  113.85    6.87
   1  -7  24   11.82    4.75
  -1  -7 -24    8.65    5.16
   1  -7  24   11.37    5.35
  -1  -7 -24    8.57    5.18
   1  -7  25    5.63    5.72
   1  -7  25   -2.72    4.76
  -1  -7 -25    1.80    5.40
  -1  -7 -25    3.67    5.76
   1  -7  26   22.47    6.04
  -1  -7 -26   22.28    5.97
   1  -7  26   19.21    5.53
  -1  -7 -26   19.35    5.68
   1  -7  27    9.11    5.35
  -1  -7 -27   14.60    6.16
   1  -7  27   11.89    5.97
  -1  -7 -27   10.14    6.13
   1  -7  28    1.88    5.71
   1  -7  28    3.61    6.20
  -1  -7 -28    4.94    6.27
  -1  -7 -28    1.55    6.30
  -1  -7 -29   42.35    6.97
   1  -7  29   26.69    6.88
  -1  -7 -29   36.10    7.01
   1  -7  29   44.65    6.07
   1  -7  30   28.01    7.47
   1  -7  30   34.70    6.35
  -1  -7 -30   29.30    7.22
  -1  -7 -30   27.94    7.33
  -1  -7 -31    3.61    7.57
  -1  -7 -31    3.17    7.15
   1  -7  31    4.78    6.50
   1  -7  31   12.36    7.24
  -1  -7 -32   61.57    8.33
   1  -7  32   83.43    8.14
  -1  -7 -32   77.70    8.33
   1  -7  32   75.91    7.40
  -1   7 -32   73.71    8.70
  -1  -7 -33  124.53    9.73
   1  -7  33  116.47    8.75
  -1   7 -33  105.84    9.98
  -1  -7 -33  144.62    9.83
   1  -7  33  168.01    9.76
  -1  -7 -34  419.97   18.08
  -1  -7 -34  391.21   17.60
   1  -7  34  385.78   17.03
   1  -7  34  393.48   17.89
  -1   7 -34  395.41   18.21
   1  -7  35   83.16    8.69
  -1   7 -35   33.65    8.76
   1  -7  35   19.36    7.07
  -1  -7 -35   80.88    8.95
  -1  -7 -35   28.84    8.76
  -1  -7 -36   86.44    9.41
  -1  -7 -36   95.69    9.80
   1  -7  36   85.55    8.10
  -1   7 -36  100.35   10.01
   1  -7  36  103.64    9.85
  -1   7 -37   41.75    9.67
  -1  -7 -37   56.49    9.40
  -1  -7 -37   73.12    9.37
   1  -7  37   73.19    9.25
  -1   7 -38   -1.07    9.21
  -1  -7 -38   19.69    8.92
  -1  -7 -38   -9.41    8.36
   1  -7  38    8.42    8.33
  -1  -7 -39   -7.50    8.86
  -1  -7 -39   -4.14    8.86
  -1   7 -39  -11.31    9.28
   1  -7  39   12.05    8.90
  -1   7 -40    8.16    9.77
   1   7  40    1.78    9.42
  -1  -7 -40   -7.25    8.89
   1  -7  40   16.65    9.19
  -1  -7 -40    5.74    9.16
  -1   7 -41   13.97   10.36
   1  -7  41    6.20    9.07
  -1  -7 -41    1.63    9.05
   1   7  41    3.56    9.85
  -1  -7 -41   10.95    9.56
   1   7  42    7.56   10.04
  -1  -7 -42   23.32    9.58
  -1  -7 -42   17.53    9.79
  -1   7 -42   10.66   10.64
  -1  -7 -43    5.26    9.96
  -1  -7 -43   15.02    9.97
  -1   7 -43   14.55   10.59
  -1  -7 -44   34.26   10.44
  -1   7 -44   34.47   11.75
  -1  -7 -44   50.99   11.10
   1  -9 -44   12.04   10.10
   1   9 -44    3.12   11.11
   1  -9 -44   20.90   10.45
   1  -9 -43   66.07   10.66
   1  -9 -43   51.36    9.86
   1   9 -43   69.53   11.89
   1  -9 -42   22.80    9.79
  -1   9  42   16.97    9.77
   1  -9 -42   23.77    9.44
   1   9 -42   12.60   10.90
   1   9 -41    7.39    9.98
   1  -9 -41   23.54    9.87
  -1   9  41   15.80    9.61
   1  -9 -41   18.11    9.55
   1   9 -40   -1.23    9.57
  -1   9  40    2.92    9.83
   1  -9 -40    4.64    8.86
  -1  -9  40    7.34    9.05
   1  -9 -40   10.84    8.95
   1   9 -39   -4.97    9.87
   1  -9 -39   18.00    8.98
   1  -9 -39   10.25    8.71
  -1  -9  39   21.29    9.21
   1  -9 -38    4.31    8.70
  -1  -9  38    7.48    8.74
   1  -9 -38    4.91    8.84
   1   9 -38    6.05    9.18
  -1  -9  38   -3.26    7.17
   1   9 -37   -2.05    8.87
   1  -9 -37   19.39    8.40
   1  -9 -37   -0.34    8.21
  -1  -9  37   14.32    6.73
  -1  -9  37    9.98    8.74
  -1  -9  36    4.48    8.29
   1  -9 -36   -2.54    8.31
  -1  -9  36    8.08    6.80
   1  -9 -36   13.51    8.35
  -1  -9  35   49.56    7.09
   1  -9 -35   53.01    8.48
   1  -9 -35   54.83    8.56
  -1  -9  35   50.47    8.59
   1  -9 -34    6.38    8.21
  -1  -9  34    6.09    7.82
   1  -9 -34   -3.86    7.44
  -1  -9  34    9.48    6.77
  -1  -9  33    7.43    6.53
  -1  -9  33    1.50    7.70
   1  -9 -33    9.42    7.82
   1  -9 -33   -0.94    7.40
  -1  -9  32    7.17    7.69
   1  -9 -32   17.75    7.40
   1  -9 -32    7.82    7.83
  -1  -9  32   11.90    6.24
   1  -9 -31   22.48    7.49
   1  -9 -31   36.49    7.58
  -1  -9  31   33.95    7.70
  -1  -9  31   30.88    6.33
   1  -9 -30   10.35    6.94
  -1  -9  30   12.86    6.00
  -1  -9  30    7.08    6.98
   1  -9 -30    8.89    7.17
   1  -9 -29   -2.84    7.03
  -1  -9  29   -2.74    5.80
   1  -9 -29    2.65    6.86
  -1  -9  29   -2.24    6.90
   1  -9 -28    1.05    6.56
  -1  -9  28   -2.36    6.60
   1  -9 -28   -1.13    6.91
  -1  -9  28    3.95    5.54
  -1  -9  27   17.37    6.45
  -1  -9  27   10.38    5.62
   1  -9 -27   10.57    6.49
   1  -9 -27   25.27    6.59
  -1  -9  26    6.30    5.34
   1  -9 -26   -4.17    5.62
   1  -9 -26    2.21    6.28
  -1  -9  26    1.25    6.10
   1  -9 -25    5.71    5.89
  -1  -9  25    7.66    5.60
   1  -9 -25   13.85    5.65
  -1  -9  25    6.33    5.09
  -1  -9  24   23.92    4.94
   1  -9 -24   26.39    5.36
  -1  -9  24   16.01    5.68
   1  -9 -23    5.16    4.72
  -1  -9  23   10.76    4.55
  -1  -9  23   10.22    5.21
  -1  -9  22    3.36    4.33
  -1  -9  22    1.74    5.11
   1  -9 -22   -1.91    4.62
   1  -9 -21  132.90    7.19
  -1  -9  21  133.76    7.59
  -1  -9  21  138.52    7.14
  -1  -9  20   14.41    4.20
   1  -9 -20   23.28    4.71
  -1  -9  20   12.92    5.10
  -1  -9  19 1203.73   45.69
  -1   9  19 1175.77   45.62
  -1  -9  19 1179.03   45.48
   1  -9 -19 1185.01   45.62
  -1   9  18  398.05   16.16
   1   9 -18  385.62   16.21
   1  -9 -18  392.26   16.01
  -1  -9  18  408.73   16.22
  -1  -9  18  385.80   15.92
   1   9 -17   40.07    4.89
  -1  -9  17   37.56    4.57
  -1  -9  17   43.00    4.84
  -1   9  17   39.46    4.99
   1  -9 -17   44.67    4.47
  -1   9  16  140.99    7.32
   1   9 -16  149.29    7.45
   1  -9 -16  124.89    6.78
  -1  -9  16  138.90    7.35
   1   9 -15    4.38    4.74
  -1  -9  15    6.99    4.50
   1  -9 -15    7.20    4.20
  -1   9  15    8.73    4.62
   1   9 -14   16.24    4.31
  -1  -9  14   15.26    4.56
   1  -9 -14   13.69    3.96
  -1   9  14   21.78    4.74
  -1   9  13  399.49   16.96
  -1  -9  13  419.45   16.94
   1  -9 -13  436.05   16.72
   1   9 -13  424.52   17.13
  -1  -9  12   11.42    4.14
   1   9 -12   12.93    4.19
   1  -9 -12   13.01    3.61
  -1   9  12   19.15    4.09
   1   9 -11  104.10    6.21
  -1  -9  11  102.53    6.30
  -1   9  11  105.75    6.89
   1  -9 -11  125.40    5.69
  -1   9  11  138.35    6.26
  -1  -9  10  102.57    5.49
   1  -9 -10   91.67    5.00
  -1   9  10  109.89    5.42
   1   9 -10   86.10    5.63
  -1   9  10   95.14    6.24
   1  -9  -9   70.97    3.96
  -1  -9   9   77.68    4.50
   1   9  -9   68.84    4.75
  -1   9   9   66.12    4.52
  -1   9   9   56.77    5.28
  -1  -9   8   20.48    3.55
  -1   9   8   22.24    2.81
  -1   9   8    9.49    4.00
   1   9  -8   16.06    3.25
   1  -9  -8   30.92    2.47
   1  -9  -7   46.77    2.94
  -1   9   7   35.81    4.58
  -1   9   7   47.09    3.52
  -1  -9   7   71.34    4.12
   1  -9  -6    5.08    1.86
   1   9  -6    0.48    2.45
  -1  -9   6    4.01    2.89
  -1  -9   6    1.40    3.45
  -1   9   6    2.58    2.47
   1  -9  -5   35.34    2.29
  -1   9   5   37.10    2.81
   1   9  -5   40.56    3.04
  -1  -9   5   35.04    3.90
  -1  -9   5   37.70    3.29
  -1   9   4    2.94    1.95
  -1  -9   4    5.73    2.72
   1   9  -4    2.66    2.30
  -1  -9   3   66.07    3.75
   1   9  -3   65.32    3.54
  -1  -9   3   65.28    4.25
  -1   9   3   63.34    3.16
   1   9  -2    4.74    2.33
  -1  -9   2   -1.78    3.27
  -1   9   2    6.56    1.52
   1  -9  -2    1.25    3.06
  -1  -9   2    3.77    2.29
   1  -9  -1  329.50   14.26
  -1   9   1  350.46   13.90
  -1  -9   1  348.67   14.31
   1   9  -1  368.72   14.00
   1   9  -1  386.68   14.30
   1  -9   0  131.88    6.49
  -1   9   0  145.23    5.93
  -1  -9   0  128.27    6.44
   1   9   0  140.57    6.02
   1   9   0  142.66    6.64
  -1   9  -1   33.80    2.59
   1   9   1   32.58    2.51
  -1  -9  -1   35.63    3.64
   1  -9   1   26.33    3.58
  -1   9  -2  720.47   27.03
   1  -9   2  692.47   27.26
   1  -9   2  687.74   27.03
   1   9   2  713.77   26.96
   1   9   3  107.44    4.71
  -1   9  -3  103.34    4.75
   1  -9   3  102.77    5.26
   1  -9   3  108.63    4.89
  -1   9  -4  317.74   12.68
   1  -9   4  304.68   13.05
   1   9   4  331.44   12.65
   1  -9   4  326.91   12.73
  -1  -9  -5  145.84    5.77
  -1   9  -5  137.37    6.02
   1  -9   5  129.48    6.27
   1   9   5  133.49    6.01
  -1  -9  -6   49.98    3.24
  -1   9  -6   57.60    3.57
   1  -9   6   55.25    3.80
   1   9   6   61.28    3.41
   1   9   7   14.10    3.08
  -1  -9  -7   13.00    2.34
  -1   9  -7   13.30    3.17
   1  -9   7   12.31    2.90
  -1  -9  -8   -8.32    2.47
   1   9   8   -3.62    3.88
   1   9   8   -0.74    3.09
  -1   9  -8   -4.84    3.14
   1  -9   8   -8.61    3.14
   1   9   9    2.43    3.40
  -1  -9  -9    1.52    2.73
  -1   9  -9    3.74    3.39
  -1   9 -10   56.64    4.57
   1  -9  10   64.12    4.57
  -1  -9 -10   66.29    3.94
   1   9  10   56.78    4.65
  -1  -9 -11   95.07    5.27
   1   9  11   98.58    5.61
   1  -9  11   98.60    6.03
  -1   9 -11   95.19    6.01
   1  -9  12   37.12    4.52
   1   9  12   31.84    4.56
  -1   9 -12   42.77    4.68
  -1  -9 -12   38.65    3.81
  -1  -9 -13 1052.54   39.97
   1   9  13  989.80   40.10
   1  -9  13 1054.30   40.10
  -1   9 -13 1066.81   40.14
  -1   9 -14  126.28    6.59
   1  -9  14  109.49    6.77
   1   9  14  118.77    6.82
  -1  -9 -14  125.31    6.27
   1  -9  15 1391.52   53.36
  -1  -9 -15 1397.34   53.32
  -1   9 -15 1414.29   53.42
   1   9  15 1371.52   53.37
  -1  -9 -16  890.50   34.05
   1   9  16  861.80   34.11
   1  -9  16  887.06   34.13
   1  -9  17   18.48    4.73
  -1  -9 -17   24.13    4.40
   1  -9  17   25.70    4.71
   1   9  17   19.45    4.91
  -1  -9 -18  184.19    8.80
   1  -9  18  192.82    9.02
   1  -9  18  188.76    9.12
   1   9  18  201.09    9.34
   1  -9  19  565.57   22.33
   1  -9  19  552.14   22.12
   1   9  19  553.04   22.31
  -1  -9 -19  571.49   22.22
   1  -9  20    3.76    4.69
  -1  -9 -20    5.89    4.25
   1  -9  20   -2.13    4.45
   1   9  21    9.37    5.22
   1  -9  21   11.49    5.06
   1  -9  21   16.57    4.56
  -1  -9 -21   12.78    4.73
   1  -9  22    7.45    4.72
   1  -9  22   17.11    5.28
  -1  -9 -22   15.26    4.75
  -1  -9 -23   10.89    4.99
   1  -9  23   16.53    4.85
   1  -9  23   17.62    5.26
  -1  -9 -24   -3.13    5.77
  -1  -9 -24   -0.73    5.46
   1  -9  24   -4.54    5.54
   1  -9  24    0.67    5.08
   1  -9  25    0.60    5.22
  -1  -9 -25    6.92    6.15
   1  -9  25    2.97    5.92
  -1  -9 -25    5.63    5.43
  -1  -9 -26   30.85    6.58
   1  -9  26   21.73    5.77
  -1  -9 -26   39.72    6.11
   1  -9  26   27.93    6.29
   1  -9  27   17.26    6.05
   1  -9  27   23.28    6.40
  -1  -9 -27   26.09    6.58
   1  -9  28   13.18    6.53
   1  -9  28    8.56    6.11
  -1  -9 -28   18.22    6.86
  -1  -9 -28   29.63    6.46
  -1  -9 -29   37.49    6.96
  -1  -9 -29   32.72    7.46
   1  -9  29   26.86    6.35
   1  -9  29   41.35    7.05
  -1  -9 -30   26.64    7.50
  -1  -9 -30   36.32    7.41
   1  -9  30   24.47    6.41
   1  -9  30   30.54    7.34
  -1  -9 -31    3.20    7.45
  -1  -9 -31   21.35    7.16
   1  -9  31   10.77    7.16
   1  -9  31   -0.09    6.42
   1  -9  32   38.36    7.97
  -1  -9 -32   40.76    7.88
   1  -9  32   31.07    7.03
  -1  -9 -32   50.82    8.25
  -1  -9 -33   38.50    8.20
   1  -9  33   44.48    8.13
   1  -9  33   23.14    6.79
  -1  -9 -33   50.34    8.05
   1  -9  34   13.42    8.21
   1  -9  34   -9.42    7.18
  -1  -9 -34   -2.58    8.19
  -1  -9 -34   27.04    8.01
   1  -9  35   64.45    8.89
  -1  -9 -35   48.87    8.19
  -1  -9 -35   55.64    8.53
  -1   9 -35   55.79    8.97
   1  -9  35   41.75    7.55
  -1   9 -36   62.58    9.50
   1  -9  36   83.88    9.61
  -1  -9 -36   67.96    9.46
   1  -9  36   69.40    8.00
  -1  -9 -36   96.06    9.42
   1  -9  37   76.48    7.87
  -1  -9 -37   73.67    8.88
  -1  -9 -37   66.69    9.39
   1  -9  37   72.26    9.22
  -1   9 -37   67.73   10.40
   1  -9  38    6.14    7.30
   1  -9  38   27.60    8.79
  -1  -9 -38    7.76    8.72
  -1   9 -38   23.18    9.59
  -1  -9 -38   18.27    9.00
  -1  -9 -39    1.13    8.22
  -1   9 -39    8.48    9.35
  -1  -9 -39   -0.08    9.14
   1  -9  39   14.88    9.36
   1  -9  39    1.47    7.33
  -1   9 -40   -1.04    9.64
  -1  -9 -40   -2.38    9.39
   1  -9  40   -0.64    9.21
  -1  -9 -40   15.37    9.09
  -1   9 -41   39.72   10.43
  -1  -9 -41   34.57    9.51
  -1  -9 -41   29.11    9.76
  -1   9 -42   24.04   11.13
  -1  -9 -42   13.52    9.77
  -1  -9 -42   26.58    9.47
  -1  -9 -43   50.63   10.31
  -1   9 -43   39.25   11.65
  -1  -9 -43   34.25   10.49
  -1  -9 -44    1.67   10.96
  -1  -9 -44   12.32   10.50
   1  11 -43   12.69   11.45
   1 -11 -43   32.63   10.15
   1 -11 -43   -5.38   10.23
   1 -11 -42   34.15    9.12
   1  11 -42   27.00   11.00
   1 -11 -42   13.21   10.12
   1 -11 -41   21.17    9.52
   1 -11 -41   34.78    9.30
   1  11 -41   15.93   10.70
   1 -11 -40    1.98    8.60
   1 -11 -40   -4.19    9.68
   1  11 -40   -5.70   10.32
  -1 -11  39   10.34    7.25
   1 -11 -39  -15.24    8.80
  -1 -11  39   -3.08    8.84
   1 -11 -39    3.49    8.94
   1  11 -39   -8.17    9.91
  -1 -11  38    3.62    9.06
   1 -11 -38    2.67    9.04
  -1 -11  38   -4.51    6.90
   1 -11 -38    0.18    8.05
  -1 -11  37    8.15    7.11
   1 -11 -37    4.16    8.33
  -1 -11  37    1.20    8.64
   1 -11 -37   -4.71    8.73
   1 -11 -36   23.87    8.56
  -1 -11  36   -3.44    6.77
   1 -11 -36   -7.37    8.61
  -1 -11  36   29.71    8.72
  -1 -11  35   56.86    7.23
   1 -11 -35   41.07    8.80
  -1 -11  35   67.57    8.92
   1 -11 -35   64.54    8.53
   1 -11 -34   16.42    7.50
  -1 -11  34   -3.66    6.80
   1 -11 -34    9.92    8.29
  -1 -11  33   48.07    8.54
  -1 -11  33   37.56    6.87
   1 -11 -33   27.22    7.60
   1 -11 -33   31.76    8.67
   1 -11 -32   50.89    7.84
  -1 -11  32   31.91    6.99
  -1 -11  32   51.38    8.49
   1 -11 -32   36.71    8.74
  -1 -11  31    9.73    6.55
  -1 -11  31   38.24    8.02
   1 -11 -31   18.77    7.74
   1 -11 -31   16.73    7.20
  -1 -11  30   41.47    7.13
   1 -11 -30   57.03    8.16
   1 -11 -30   60.24    7.75
  -1 -11  30   61.45    7.80
  -1 -11  29   89.67    7.42
   1 -11 -29   92.64    8.41
  -1 -11  29   95.40    8.44
   1 -11 -29  103.85    8.07
   1 -11 -28  120.38    8.96
  -1 -11  28  121.25    7.94
  -1 -11  28  115.65    8.69
   1 -11 -28  120.19    8.15
  -1 -11  27   15.87    5.99
  -1 -11  27   29.57    6.69
   1 -11 -27   28.94    6.07
   1 -11 -26   64.88    6.67
  -1 -11  26   55.87    6.34
  -1 -11  26   70.04    6.94
   1 -11 -25    5.97    5.64
  -1 -11  25   13.26    5.47
   1 -11 -24   -0.65    4.87
  -1 -11  24   -2.03    5.73
  -1 -11  24   -3.93    5.42
  -1 -11  23   62.32    6.32
  -1 -11  23   68.64    6.01
   1 -11 -23   57.21    5.81
   1 -11 -22   39.09    4.90
  -1 -11  22   42.09    5.33
  -1 -11  22   31.55    5.79
  -1 -11  21   93.74    6.69
   1 -11 -21   84.90    5.91
  -1  11  21   86.26    6.62
  -1 -11  21   92.80    6.22
  -1  11  20  396.57   16.52
  -1 -11  20  413.41   16.52
  -1 -11  20  396.92   16.18
   1 -11 -20  383.34   16.17
   1  11 -19   28.08    5.22
  -1  11  19   48.90    5.31
  -1 -11  19   29.33    4.54
   1 -11 -19   27.41    4.48
  -1 -11  19   40.64    5.17
  -1 -11  18   16.24    4.66
   1  11 -18    5.07    4.37
  -1  11  18    7.11    4.60
   1 -11 -18    1.55    4.07
  -1 -11  17  581.11   22.18
   1  11 -17  553.14   22.16
  -1  11  17  544.89   22.10
   1 -11 -17  550.04   21.96
  -1 -11  16  260.52   11.08
  -1  11  16  251.53   11.37
   1  11 -16  244.67   11.13
   1 -11 -16  261.31   10.78
  -1  11  16  242.56   11.01
   1  11 -15  517.83   20.56
   1 -11 -15  495.72   20.30
  -1  11  15  471.35   20.66
  -1 -11  15  550.56   20.57
  -1  11  15  535.91   20.48
   1 -11 -14  100.31    5.48
  -1  11  14   75.87    6.71
   1  11 -14  109.33    6.33
  -1 -11  14  105.06    5.95
  -1  11  14   92.75    6.32
  -1  11  13   18.83    4.69
   1 -11 -13   15.88    3.48
  -1  11  13   22.42    5.53
   1  11 -13    7.51    4.59
  -1 -11  13   16.76    4.15
   1 -11 -12  438.78   16.35
  -1  11  12  409.08   17.06
   1  11 -12  404.93   16.66
  -1 -11  12  418.02   16.63
  -1  11  12  378.58   16.60
   1  11 -11    3.19    3.90
  -1  11  11   -3.20    5.62
   1 -11 -11    2.48    3.12
  -1 -11  11    2.11    3.90
  -1  11  11    3.65    4.28
   1 -11 -10    7.98    2.93
  -1  11  10   16.39    5.27
   1  11 -10   10.58    4.59
  -1 -11  10   15.88    3.93
  -1  11  10    8.58    3.55
  -1 -11   9   -1.53    4.12
   1 -11  -9   -0.95    2.83
  -1  11   9   -2.49    3.74
  -1  11   9    5.37    4.99
   1  11  -9    1.83    3.82
  -1  11   8   11.29    4.69
  -1 -11   8    3.64    4.60
   1  11  -8    1.43    3.87
  -1 -11   8   -1.48    3.85
  -1  11   8    2.91    3.61
   1 -11  -8    1.52    2.61
   1  11  -7  114.54    6.21
   1 -11  -7  121.74    5.45
  -1 -11   7  129.29    6.37
  -1 -11   7  111.89    6.73
  -1  11   7  125.82    5.85
  -1 -11   6   24.42    3.97
  -1 -11   6    8.24    4.45
   1  11  -6   18.39    3.73
   1  11  -5   63.56    3.76
  -1 -11   5   47.61    4.39
  -1 -11   5   65.86    5.01
  -1 -11   4   16.43    3.32
  -1  11   4   11.47    2.70
   1  11  -4   18.63    3.12
  -1 -11   4    7.25    5.03
   1 -11  -3   87.29    6.39
  -1 -11   3  107.14    6.34
  -1  11   3  127.18    5.14
  -1 -11   3  107.86    5.80
   1  11  -3  110.64    5.44
   1 -11  -2   22.70    4.80
  -1  11   2   18.87    2.84
  -1 -11   2   15.33    4.77
   1  11  -2   27.99    3.44
  -1  11   2   21.48    2.41
  -1  11   1  529.52   19.79
   1  11  -1  508.26   19.88
   1  11  -1  508.65   20.40
   1 -11  -1  482.23   20.17
  -1 -11   1  503.29   20.24
   1  11   0  881.71   34.15
  -1  11   0  871.50   34.09
  -1 -11   0  932.63   34.45
   1  11   0  901.99   34.40
   1 -11   0  878.70   34.44
  -1 -11  -1  238.67    9.75
   1  11   1  223.59    9.12
  -1  11  -1  224.51    9.00
   1  11   1  199.90    9.83
   1 -11   1  184.71    9.80
  -1  11  -2  372.52   14.93
   1 -11   2  400.89   15.57
   1  11   2  375.03   15.07
   1  11   2  383.18   15.66
   1  11   2  376.49   14.80
   1 -11   3  121.01    5.78
  -1  11  -3  108.18    5.53
   1  11   3  122.19    5.46
   1 -11   3  113.44    6.56
   1  11   4  148.00    6.35
  -1  11  -4  138.33    6.51
   1 -11   4  136.76    6.58
   1 -11   4  150.69    7.67
  -1  11  -5  120.36    6.80
   1 -11   5  126.27    7.56
   1 -11   5  116.67    6.87
   1  11   6   54.23    4.20
   1 -11   6   59.28    5.35
  -1  11  -6   56.05    4.16
   1 -11   6   60.38    4.52
   1  11   7   46.10    4.08
   1 -11   7   59.86    4.71
  -1  11  -7   51.63    4.16
  -1 -11  -7   52.80    3.50
   1 -11   8   32.61    4.21
  -1  11  -8   34.56    4.20
   1  11   8   33.73    4.01
  -1 -11  -8   30.65    3.15
   1 -11   9   41.19    4.56
   1  11   9   45.89    4.51
   1  11   9   36.59    5.66
  -1 -11  -9   48.10    3.48
  -1  11  -9   44.61    4.43
   1 -11  10   14.95    4.24
  -1  11 -10   13.44    4.08
  -1 -11 -10   15.66    3.19
   1  11  10   24.59    4.40
   1  11  10   20.61    5.35
   1 -11  11  642.35   24.62
  -1 -11 -11  652.48   24.45
  -1  11 -11  628.75   24.71
   1  11  11  612.18   24.92
   1  11  11  600.07   24.75
  -1 -11 -12   42.02    3.63
   1  11  12   30.27    5.40
   1 -11  12   38.99    4.56
   1  11  12   31.58    4.41
  -1  11 -12   30.63    4.72
   1  11  13  712.26   27.25
  -1  11 -13  710.09   27.24
   1 -11  13  699.45   27.24
  -1 -11 -13  676.97   27.03
  -1  11 -14  452.54   17.62
  -1 -11 -14  408.32   17.22
   1 -11  14  446.54   17.50
   1  11  14  433.49   17.52
  -1 -11 -15  207.97    9.31
   1  11  15  212.63    9.86
   1 -11  15  228.44    9.77
  -1  11 -15  217.67    9.82
  -1 -11 -16   79.81    5.33
   1 -11  16   86.17    5.89
  -1  11 -16   88.39    5.84
   1  11  16   73.18    5.98
   1  11  17 1401.40   55.75
  -1 -11 -17 1438.19   55.62
  -1  11 -17 1480.28   55.81
   1 -11  17 1495.04   55.73
   1 -11  18  278.24   12.34
  -1 -11 -18  294.76   12.09
   1  11  18  281.95   12.55
   1  11  19  313.93   13.77
   1 -11  19  327.56   13.62
  -1 -11 -19  326.56   13.36
   1 -11  19  302.03   13.44
   1 -11  20  606.73   22.89
   1 -11  20  580.49   22.99
   1  11  20  568.32   23.04
  -1 -11 -20  544.45   22.79
   1 -11  21   77.70    6.16
   1  11  21   69.01    6.38
  -1 -11 -21   72.49    5.63
   1 -11  21   76.21    6.07
  -1 -11 -22    1.92    4.77
   1 -11  22    3.07    5.25
   1  11  22    5.00    5.88
   1 -11  22    4.47    5.17
   1 -11  23   27.28    5.78
   1 -11  23   31.09    5.73
  -1 -11 -23   33.19    5.35
   1  11  23   30.52    5.89
   1 -11  24    4.74    5.82
   1 -11  24    0.60    5.84
  -1 -11 -24    1.02    5.54
  -1 -11 -25   -7.11    5.58
   1 -11  25   -4.53    5.79
   1 -11  25   -6.63    6.20
  -1 -11 -26   18.74    6.77
   1 -11  26    4.53    6.53
  -1 -11 -26    9.32    5.91
   1 -11  26   16.15    6.12
  -1 -11 -27   10.64    7.29
  -1 -11 -27    8.34    5.90
   1 -11  27   16.26    6.48
   1 -11  27    5.69    6.92
  -1 -11 -28   -0.73    7.20
   1 -11  28   -0.48    6.37
   1 -11  28   -0.59    6.74
  -1 -11 -28    7.15    6.28
   1 -11  29   68.30    7.23
   1 -11  29   67.52    8.00
  -1 -11 -29   72.96    7.37
  -1 -11 -29   66.22    8.09
  -1 -11 -30    8.37    6.80
   1 -11  30    9.81    6.86
   1 -11  30   -1.18    7.69
  -1 -11 -30    5.54    7.78
  -1 -11 -31    0.46    8.18
   1 -11  31   -1.15    7.53
  -1 -11 -31   25.45    7.38
   1 -11  31   19.46    6.83
   1 -11  32   34.71    7.98
   1 -11  32   30.64    7.14
  -1 -11 -32   56.45    8.06
  -1 -11 -32   28.54    8.77
   1 -11  33   62.04    7.51
  -1 -11 -33   69.46    9.03
  -1 -11 -33   82.10    8.15
   1 -11  33   65.63    8.60
   1 -11  34   22.16    7.25
   1 -11  34   38.98    8.45
  -1 -11 -34   26.56    8.69
  -1 -11 -34   45.37    7.69
  -1 -11 -35   69.97    8.33
  -1 -11 -35   43.77    8.78
   1 -11  35   60.45    9.14
   1 -11  35   38.09    7.51
   1 -11  36   71.52    8.21
  -1 -11 -36   77.18    9.70
  -1 -11 -36   81.98    8.99
   1 -11  36   76.52    9.45
   1 -11  37   10.26    8.61
  -1  11 -37    1.15    9.62
  -1 -11 -37   10.36    8.70
  -1 -11 -37   17.94    8.29
   1 -11  37    2.82    7.31
   1 -11  38   14.49    9.00
  -1  11 -38   13.17    9.56
  -1 -11 -38   -0.27    8.49
  -1 -11 -38    1.77    9.29
   1 -11  38   -5.10    7.53
  -1 -11 -39    1.50    9.52
   1 -11  39  -11.80    7.55
  -1  11 -39   -6.67    9.95
  -1 -11 -39   -6.14    8.58
   1 -11  39   -5.14    8.88
  -1 -11 -40    0.08    9.54
  -1  11 -40   14.96   10.44
   1 -11  40    4.69    7.78
  -1 -11 -40   -3.06    8.87
  -1 -11 -41   -0.34    9.89
  -1 -11 -41    9.51    9.01
  -1  11 -41   11.19   10.83
  -1  11 -42   10.52   10.68
  -1 -11 -42   19.98   10.44
  -1 -11 -42   11.87    9.40
  -1 -11 -43   31.22   10.62
  -1 -11 -43   26.84    9.70
  -1  11 -43   21.74   11.53
   1 -13 -42    5.37    9.90
   1 -13 -42   13.93    9.58
   1  13 -42  -18.18   11.23
  -1  13  42   -5.90   10.82
   1 -13 -41   13.45   10.04
   1  13 -41   11.08   10.86
   1 -13 -41    9.33    9.10
  -1  13  41   18.36   10.41
   1 -13 -40    2.15    8.90
  -1  13  40   -1.57   10.02
   1 -13 -40    3.85    9.61
  -1  13  39   -1.02    9.66
   1 -13 -39   15.40    9.78
   1 -13 -39   10.55    8.46
  -1  13  38   26.19    9.48
   1 -13 -38   41.68    8.46
  -1 -13  38   50.07    9.45
  -1 -13  38   48.34    7.53
   1 -13 -38   38.33    9.22
  -1  13  37   23.97    9.48
   1 -13 -37   25.96    9.50
  -1 -13  37   37.80    9.34
  -1 -13  37   25.13    7.12
   1 -13 -37   43.41    8.18
   1 -13 -36    9.01    7.81
  -1 -13  36   -2.19    7.18
  -1 -13  36   35.79    8.88
   1 -13 -36   11.54    9.01
  -1  13  36   11.94    9.34
   1 -13 -35   24.86    7.97
  -1 -13  35   25.55    7.41
   1 -13 -35   44.99    9.57
  -1 -13  35   44.60    8.73
  -1  13  35   44.47    9.29
   1 -13 -34   56.52    8.34
  -1 -13  34   49.89    8.73
  -1 -13  34   23.83    7.21
   1 -13 -34   22.46    9.19
   1 -13 -33  202.40   12.37
  -1 -13  33  222.40   12.42
   1 -13 -33  205.95   11.87
  -1 -13  33  220.70   11.34
  -1 -13  32   -5.80    7.10
   1 -13 -32   -0.83    8.78
   1 -13 -32   25.86    6.82
  -1 -13  32   40.65    8.76
   1 -13 -31  156.38    9.41
   1 -13 -31  139.79   10.62
  -1 -13  31  152.56   10.33
  -1 -13  31  123.33    8.98
   1 -13 -30  290.26   13.49
   1 -13 -30  269.64   13.91
  -1 -13  30  297.50   14.06
  -1 -13  30  265.37   13.14
  -1 -13  29  360.55   15.97
  -1 -13  29  320.06   15.31
   1 -13 -29  355.55   15.40
   1 -13 -28  456.35   18.66
  -1 -13  28  440.06   19.02
  -1 -13  28  422.59   18.53
  -1 -13  27  152.38    9.30
   1 -13 -27  150.96    8.57
  -1 -13  27  119.51    8.77
  -1 -13  26   50.08    6.85
   1 -13 -26   45.96    6.28
  -1 -13  26   43.32    6.84
  -1  13  26   34.84    7.55
  -1 -13  25   14.57    6.29
  -1  13  25   19.77    7.35
  -1 -13  25   17.84    6.45
   1 -13 -25   25.99    5.65
  -1 -13  24    5.71    6.05
  -1 -13  24   10.97    6.11
   1 -13 -24    1.20    5.43
  -1  13  24   17.17    6.84
  -1  13  23   16.09    6.63
  -1 -13  23   13.46    5.94
   1 -13 -23   15.93    5.22
  -1  13  23   14.38    6.37
  -1 -13  23    9.66    5.60
  -1  13  22   13.23    6.81
  -1 -13  22    4.03    5.50
  -1  13  22    3.19    6.00
   1 -13 -22    7.99    5.01
  -1 -13  22   -0.45    5.47
  -1 -13  21   21.24    5.26
   1  13 -21   18.43    6.25
  -1  13  21   16.35    6.71
   1 -13 -21   25.47    4.89
  -1 -13  21   21.33    5.36
  -1  13  21   31.06    5.82
  -1  13  20   16.20    5.96
   1  13 -20   23.71    5.58
  -1  13  20   16.94    5.61
  -1 -13  20   18.09    5.48
   1 -13 -20   26.56    4.51
  -1 -13  19   82.11    6.46
   1  13 -19   79.88    6.28
  -1  13  19   81.28    6.52
   1 -13 -19   79.17    5.63
  -1  13  19   74.78    7.13
   1  13 -18   40.69    5.54
  -1 -13  18   37.99    5.38
   1 -13 -18   38.78    4.23
  -1  13  18   30.26    5.64
  -1  13  18   25.49    5.58
   1  13 -17    0.10    5.31
  -1 -13  17    5.09    4.89
  -1  13  17   41.68    5.43
  -1  13  17   25.82    6.29
   1 -13 -17   38.67    4.19
   1  13 -16  202.07    9.60
  -1 -13  16  195.65    9.51
  -1  13  16  188.28   10.13
   1 -13 -16  220.23    9.08
  -1  13  16  201.32    9.60
  -1 -13  15  396.81   16.10
   1 -13 -15  405.13   15.80
   1  13 -15  377.83   16.06
  -1  13  15  394.49   16.00
  -1  13  15  380.59   16.53
  -1 -13  14   86.65    5.62
  -1  13  14   77.25    6.55
   1  13 -14   75.14    5.71
   1 -13 -14   74.93    4.69
  -1  13  14   71.42    5.36
  -1  13  13   76.93    6.70
   1  13 -13   96.27    5.70
  -1  13  13   79.40    5.75
  -1 -13  13   90.16    5.64
   1 -13 -13   80.60    4.69
   1 -13 -12  110.82    5.30
  -1  13  12   97.10    6.83
  -1 -13  12  106.30    6.18
  -1  13  12  101.73    6.25
   1  13 -12   98.17    6.02
  -1 -13  11    7.12    4.89
  -1  13  11    4.96    5.11
   1  13 -11    0.57    4.20
  -1 -13  11    1.81    4.10
   1 -13 -11   -1.31    2.73
  -1  13  11    1.40    4.24
  -1 -13  10    0.27    4.15
  -1  13  10    2.02    4.06
  -1  13  10    4.86    4.83
   1 -13 -10    2.58    2.73
   1  13 -10    1.10    4.36
  -1 -13  10    8.37    4.52
  -1  13   9    3.72    5.49
   1  13  -9    9.09    4.29
   1 -13  -9   15.14    2.86
  -1  13   9   14.43    3.62
  -1 -13   9   11.04    4.07
  -1 -13   9   12.71    4.72
  -1 -13   8    2.61    4.93
  -1 -13   8   -1.74    4.29
  -1  13   8    4.61    3.64
   1  13  -8    6.19    3.88
   1  13  -7   53.67    4.43
  -1 -13   7   46.65    4.44
  -1 -13   7   44.87    5.48
  -1  13   7   48.57    4.13
  -1 -13   6   93.28    6.60
  -1  13   6   96.75    5.02
  -1 -13   6   93.55    5.85
   1  13  -6   93.25    5.64
  -1 -13   5  120.97    7.74
  -1  13   5  141.57    6.07
  -1 -13   5  120.80    6.74
   1  13  -5  130.45    6.55
  -1  13   4    5.35    3.01
   1  13  -4    4.96    3.65
  -1 -13   4    3.03    3.78
  -1  13   3   22.65    3.50
   1 -13  -3   26.13    5.35
  -1 -13   3   23.38    5.27
  -1  13   3   26.69    3.09
   1  13  -3   24.68    3.66
  -1  13   2  267.45   11.38
   1 -13  -2  289.00   12.45
  -1 -13   2  285.15   12.47
  -1  13   2  252.45   12.49
  -1  13   2  282.24   11.13
   1  13  -2  284.02   11.50
  -1  13   1 2639.57  102.44
   1  13  -1 2629.68  102.49
   1 -13  -1 2802.65  102.80
  -1 -13   1 2809.49  102.77
   1  13   0 2122.44   78.48
  -1  13   0 2046.92   78.06
  -1 -13   0 2109.99   78.41
   1 -13   0 2118.59   78.45
   1  13   0 1947.69   78.10
   1  13   1  739.99   28.73
   1 -13   1  759.75   29.44
   1  13   1  733.19   28.94
  -1 -13  -1  747.28   29.34
   1  13   1  798.23   29.54
  -1  13  -1  742.61   28.84
   1  13   2  820.08   30.98
   1  13   2  760.59   30.48
   1 -13   2  778.13   30.93
  -1  13  -2  791.25   30.43
   1  13   2  804.10   30.35
   1  13   3  102.53    7.38
  -1  13  -3  116.98    5.80
   1  13   3  119.92    5.66
   1 -13   3  117.24    7.19
  -1  13  -4  195.71    8.78
   1 -13   4  199.49    8.78
   1  13   4  207.21    8.60
   1 -13   4  194.35    9.52
   1 -13   5   11.84    4.65
  -1  13  -5    1.48    3.70
   1  13   5    1.40    3.22
   1 -13   5    8.61    4.01
  -1  13  -6   59.47    4.50
   1 -13   6   51.47    5.42
   1  13   6   57.72    4.15
   1 -13   6   47.65    4.84
   1 -13   7   31.62    4.89
   1  13   7   21.52    3.48
  -1  13  -7   25.13    4.23
   1 -13   7   23.51    4.43
   1 -13   8   24.64    3.97
  -1  13  -8   18.50    3.85
   1 -13   8   23.96    4.79
   1  13   8   22.08    4.06
   1  13   9    4.59    4.07
   1 -13   9   -0.07    4.27
  -1  13  -9    1.33    4.09
  -1 -13  -9    7.78    2.67
   1 -13  10   16.30    4.41
   1  13  10   17.16    4.29
  -1  13 -10   18.07    4.21
  -1 -13 -10   14.58    2.96
   1  13  10   15.26    5.63
   1 -13  11   52.54    4.68
   1  13  11   44.48    4.83
  -1 -13 -11   44.46    3.82
   1  13  11   47.23    6.28
  -1  13 -11   55.65    4.89
  -1 -13 -12  272.50   11.67
   1 -13  12  300.28   12.20
   1  13  12  299.86   12.88
  -1  13 -12  295.76   12.24
   1  13  12  278.13   12.02
   1  13  13   71.81    6.33
  -1 -13 -13   76.49    4.45
   1 -13  13   76.48    5.53
   1  13  13   79.56    5.39
  -1  13 -13   77.49    5.62
  -1 -13 -14  131.14    6.69
  -1  13 -14  147.09    7.36
   1  13  14  137.35    7.30
   1 -13  14  141.08    7.10
   1  13  14  133.01    7.83
  -1 -13 -15   26.28    4.02
   1 -13  15   35.76    4.98
   1  13  15   17.81    5.08
   1  13  15   16.93    5.96
   1  13  16    4.33    5.23
   1 -13  16    2.98    4.62
  -1  13 -16   -8.68    4.45
  -1 -13 -16    2.53    3.55
   1  13  16    6.21    4.98
   1  13  17   29.07    5.65
   1 -13  17   36.07    5.06
   1  13  17   33.74    5.36
  -1  13 -17   22.44    5.21
  -1 -13 -17   34.69    4.21
  -1 -13 -18  117.06    6.26
   1  13  18  113.90    7.14
   1  13  18  119.92    7.73
  -1  13 -18  121.96    7.32
   1 -13  18  121.13    7.12
   1 -13  19  319.10   13.53
   1  13  19  308.50   13.54
  -1  13 -19  310.89   13.71
  -1 -13 -19  308.75   13.19
   1 -13  20  105.05    7.22
   1  13  20   95.19    7.18
  -1 -13 -20  103.39    6.39
   1  13  21  274.53   12.71
   1 -13  21  277.89   12.35
  -1 -13 -21  273.39   12.10
   1 -13  21  269.06   12.29
   1 -13  22  289.24   12.83
   1 -13  22  295.35   12.95
  -1 -13 -22  279.47   12.57
   1  13  22  280.38   13.08
   1  13  23    1.34    6.48
   1 -13  23    7.21    6.21
  -1 -13 -23   12.58    5.19
   1 -13  23   18.14    6.16
  -1 -13 -24   35.01    5.82
   1 -13  24   29.81    6.45
   1  13  24   34.90    7.31
   1 -13  24   35.74    6.48
   1  13  25   36.24    7.19
  -1 -13 -25   34.55    6.08
   1 -13  25   18.16    6.71
   1 -13  25   19.26    6.77
   1 -13  26    1.87    6.59
  -1 -13 -26    8.81    5.93
   1 -13  26   -4.03    6.80
  -1 -13 -27   27.68    6.43
   1 -13  27   20.77    6.97
   1 -13  27   22.15    7.19
   1 -13  28   -9.28    7.90
  -1 -13 -28   -7.76    7.97
   1 -13  28    4.42    6.88
  -1 -13 -28    0.20    6.50
   1 -13  29   11.06    7.31
   1 -13  29   -5.65    6.93
  -1 -13 -29   -9.88    6.68
  -1 -13 -29    7.39    7.98
   1 -13  30   -7.27    7.24
   1 -13  30    9.05    7.80
  -1 -13 -30   -5.93    8.21
  -1 -13 -30    7.64    6.64
  -1 -13 -31  140.87    8.93
  -1 -13 -31  103.62    9.71
   1 -13  31  144.44    9.89
   1 -13  31   90.38    8.91
   1 -13  32  447.45   19.23
  -1 -13 -32  432.52   18.81
  -1 -13 -32  432.68   19.45
   1 -13  32  411.30   18.45
   1 -13  33  196.12   11.25
  -1 -13 -33  210.58   10.45
  -1 -13 -33  138.23   11.34
   1 -13  33  127.40   10.27
   1 -13  34  310.40   15.05
  -1 -13 -34  356.54   15.72
  -1 -13 -34  300.42   16.18
   1 -13  34  330.93   15.95
  -1 -13 -35  275.72   12.86
  -1 -13 -35  192.41   13.00
   1 -13  35  234.70   12.80
   1 -13  35  195.34   11.59
   1 -13  36   19.91    8.59
  -1 -13 -36    9.42    9.21
   1 -13  36   -2.53    7.45
  -1 -13 -37    1.04    8.20
   1 -13  37  -21.24    9.12
   1 -13  37   -2.27    7.50
  -1 -13 -37    6.44    9.26
  -1 -13 -38   -9.94    8.26
  -1 -13 -38   -2.18    9.02
   1 -13  38    3.16    9.26
   1 -13  38   -2.62    7.52
  -1 -13 -39    7.87    9.83
  -1 -13 -39  -10.30    8.50
  -1  13 -39   -0.31    9.83
   1 -13  39   -3.21    7.77
  -1 -13 -40   -1.23    8.81
  -1  13 -40   10.24   11.03
  -1 -13 -40    2.79   10.01
  -1 -13 -41    1.64   10.41
  -1  13 -41    8.07   10.70
  -1 -13 -41   -4.44    8.85
  -1  13 -42   -3.73   11.14
  -1 -13 -42    4.16   10.85
  -1 -13 -42   -5.94    9.16
   1 -15 -41   25.80   11.14
   1 -15 -41   20.32    9.37
  -1  15  41   18.80   11.18
   1 -15 -40   23.41    8.96
   1 -15 -40   -7.28   10.12
  -1  15  40   13.92   10.80
  -1  15  39   -0.10   10.83
   1 -15 -39   11.96   10.41
   1 -15 -39   15.12    8.80
   1 -15 -38    9.25    9.91
   1 -15 -38   26.64    8.44
  -1  15  38   13.85   10.73
  -1 -15  37   24.33    7.80
   1 -15 -37   36.23   10.39
  -1 -15  37   49.22    9.77
  -1  15  37   41.68   10.64
   1 -15 -36  135.23   10.15
  -1 -15  36  160.62   11.24
  -1  15  36  136.40   11.50
  -1 -15  36  140.15    9.68
   1 -15 -36  123.02   11.29
  -1  15  35   40.81   10.19
  -1 -15  35   26.27    7.72
   1 -15 -35   30.39    7.81
  -1 -15  35   49.26    9.30
   1 -15 -35   23.44    9.70
  -1 -15  34   33.28    7.50
   1 -15 -34   31.59    9.72
   1 -15 -34   48.19    8.28
  -1  15  34   25.27   10.19
  -1 -15  34   40.90    8.62
  -1 -15  33  237.14   12.97
   1 -15 -33  221.71   14.11
  -1  15  33  233.33   14.33
   1 -15 -33  292.50   13.24
  -1 -15  33  298.92   14.16
   1 -15 -32  798.44   32.68
  -1 -15  32  795.42   31.90
  -1  15  32  782.07   32.76
   1 -15 -32  792.99   32.11
  -1 -15  32  825.65   32.55
  -1 -15  31  364.58   16.55
   1 -15 -31  404.01   16.08
  -1 -15  31  283.18   15.56
  -1  15  31  325.79   16.94
  -1 -15  30  231.15   12.25
   1 -15 -30  233.39   11.48
  -1 -15  30  182.85   11.40
  -1  15  30  214.34   12.98
  -1 -15  29   28.83    8.13
  -1 -15  29   11.19    7.20
  -1  15  29   17.81    9.21
   1 -15 -29   19.37    6.80
  -1  15  28   24.98    8.85
  -1 -15  28   24.41    7.14
   1 -15 -28   26.93    6.30
  -1 -15  28   23.59    7.98
  -1 -15  27   40.08    7.81
  -1  15  27   51.91    8.68
  -1 -15  27   39.00    6.96
   1 -15 -27   39.54    6.40
  -1 -15  26    9.14    7.13
   1 -15 -26    6.22    5.68
  -1 -15  26    8.28    6.69
  -1  15  26    9.41    8.48
  -1  15  25   30.59    8.14
  -1 -15  25   35.28    6.92
  -1  15  25   34.48    7.06
  -1 -15  25   39.56    6.98
   1 -15 -25   31.91    5.77
  -1 -15  24   15.17    6.84
   1 -15 -24   12.28    5.23
  -1  15  24    6.46    6.72
  -1 -15  24   10.47    6.60
  -1  15  24   22.69    7.77
  -1 -15  23    4.68    6.12
  -1  15  23    0.28    6.49
   1 -15 -23    7.32    5.33
  -1 -15  23    7.87    6.40
  -1  15  23    7.71    7.55
  -1  15  22   -0.87    6.60
   1 -15 -22    4.96    4.89
   1  15 -22   14.53    6.75
  -1  15  22    3.20    7.08
  -1 -15  22   -4.84    6.11
   1  15 -21    1.81    6.14
   1 -15 -21   -0.33    4.77
  -1  15  21   -4.25    6.20
  -1  15  21   -0.14    7.18
  -1 -15  21   -3.02    5.93
   1 -15 -20    9.76    4.61
  -1  15  20   15.48    6.10
   1  15 -20    2.31    5.90
  -1  15  20   -2.15    7.08
  -1 -15  20    7.14    5.76
  -1 -15  19   40.27    6.03
  -1  15  19   51.49    7.23
   1 -15 -19   51.68    4.91
   1  15 -19   45.99    6.38
  -1  15  19   79.70    6.49
   1  15 -18   -0.49    5.73
  -1 -15  18    5.94    5.54
  -1  15  18   10.30    6.71
  -1  15  18    0.05    5.70
   1 -15 -18    5.53    4.20
   1  15 -17   24.70    5.70
  -1 -15  17   24.53    5.65
  -1  15  17   23.64    5.66
   1 -15 -17   24.46    4.00
  -1  15  17   20.92    6.60
   1  15 -16   83.37    6.16
  -1  15  16   53.66    5.93
  -1  15  16   46.44    6.81
  -1 -15  16   92.69    6.14
   1 -15 -16   59.90    4.84
   1  15 -15    5.80    5.11
  -1 -15  15    5.25    5.28
  -1  15  15    0.06    6.17
  -1  15  15    1.47    4.85
   1 -15 -15    4.65    3.61
  -1 -15  14   -6.81    4.59
   1 -15 -14   -0.20    3.35
  -1  15  14   -1.29    6.35
  -1  15  14  -11.92    4.64
  -1 -15  14   -7.75    5.16
   1  15 -14   -7.22    4.55
  -1  15  13    9.37    5.70
   1 -15 -13   12.96    3.11
  -1 -15  13   10.36    4.79
  -1 -15  13    9.05    4.86
  -1  15  13   21.32    4.47
   1  15 -13   15.70    4.58
  -1  15  12   28.11    4.68
  -1 -15  12   25.28    4.74
   1 -15 -12   28.85    3.15
   1  15 -12   15.23    4.75
  -1 -15  12   21.41    5.16
  -1  15  12   20.82    5.96
   1  15 -11  403.15   14.52
  -1  15  11  299.59   15.03
  -1  15  11  322.99   14.23
  -1 -15  11  388.22   14.57
   1 -15 -11  322.17   13.85
  -1 -15  11  379.64   14.83
  -1 -15  10  214.00    9.35
  -1 -15  10  184.65    9.88
  -1  15  10  158.52    9.93
  -1  15  10  181.27    8.78
  -1 -15   9   -2.51    4.94
  -1  15   9   -3.93    3.43
   1  15  -9   -0.39    4.18
  -1 -15   9   -4.60    4.29
  -1  15   8   -5.21    3.72
   1  15  -8   -3.44    4.02
  -1 -15   8   -3.34    4.80
  -1 -15   8   -3.21    3.89
  -1  15   7    4.13    3.24
  -1 -15   7   -5.65    3.88
   1  15  -7   -4.41    4.09
  -1 -15   7    1.58    5.04
  -1 -15   6   10.90    5.27
  -1  15   6   17.41    3.20
  -1 -15   6   14.77    3.86
   1  15  -6   16.76    3.83
  -1 -15   5    0.56    4.24
  -1  15   5    5.09    3.04
  -1 -15   5    3.01    5.14
   1  15  -5   -1.82    3.96
  -1  15   4   88.49    5.05
  -1  15   4   88.51    4.73
  -1 -15   4   80.75    6.65
   1  15  -4   83.42    5.05
  -1  15   3   56.81    6.14
  -1  15   3   71.43    4.14
  -1 -15   3   69.27    6.29
   1  15  -3   73.44    4.94
   1 -15  -3   73.97    6.49
  -1  15   3   74.40    4.58
  -1  15   2  243.44    9.82
  -1 -15   2  230.68   10.98
   1 -15  -2  218.73   10.99
   1  15  -2  240.18   10.24
  -1  15   2  240.11   10.04
  -1  15   1    5.58    2.60
   1  15  -1    7.52    3.81
  -1 -15   1    6.02    5.36
   1 -15  -1    9.24    5.27
  -1  15   1    7.53    3.37
   1  15   0  190.32    8.34
  -1  15   0  186.28    8.28
  -1 -15   0  190.86    9.08
   1 -15   0  174.38    9.07
   1  15   1  281.00   12.15
  -1  15  -1  286.87   11.95
   1  15   1  304.08   13.19
  -1 -15  -1  324.20   13.00
   1 -15   1  291.58   13.02
   1  15   1  289.48   11.87
   1  15   2  742.71   28.07
   1 -15   2  709.12   28.64
   1  15   2  717.39   27.89
   1  15   2  763.05   28.75
  -1  15  -2  702.52   27.97
   1  15   3  279.41   11.33
   1  15   3  310.23   12.60
   1 -15   3  264.77   12.23
  -1  15  -3  262.29   11.45
   1  15   3  273.48   11.58
   1 -15   4  836.34   33.68
   1  15   4  861.61   33.68
   1  15   4  868.70   33.25
  -1  15  -4  839.76   33.15
   1  15   4  877.39   33.04
   1  15   5  105.21    5.41
  -1  15  -5   97.50    5.63
   1 -15   5   96.31    6.71
   1 -15   5   96.94    5.61
   1 -15   6    6.55    4.90
   1 -15   6    7.80    4.16
  -1  15  -6   13.26    3.72
   1  15   6   12.71    3.60
   1 -15   7    5.61    3.93
  -1  15  -7   -0.14    4.03
   1  15   7    3.12    3.23
   1 -15   8    7.09    4.70
   1 -15   8    7.90    3.97
  -1  15  -8    5.98    4.03
   1  15   8    3.41    3.37
   1 -15   9   73.41    6.24
  -1  15  -9   89.85    5.53
   1  15   9   88.07    5.22
   1 -15   9   86.04    5.41
   1  15  10   -6.06    3.89
  -1  15 -10   -4.00    4.06
   1 -15  10   -7.54    3.84
   1 -15  10  -13.24    5.19
  -1 -15 -11    0.03    2.70
   1  15  11   -4.94    4.25
   1  15  11    2.05    6.02
   1 -15  11   -1.25    4.31
   1 -15  11   -5.90    5.06
  -1  15 -11   -5.40    4.15
  -1 -15 -12   -0.72    3.24
   1  15  12    1.30    5.95
   1 -15  12   15.57    4.72
  -1  15 -12    2.79    4.71
   1  15  12    5.78    4.55
  -1  15 -13   34.04    5.01
  -1 -15 -13   11.62    3.51
   1  15  13   10.80    6.18
   1 -15  13   14.77    4.56
   1  15  13   18.17    4.92
   1  15  14   39.53    6.13
  -1 -15 -14   41.74    4.14
   1  15  14   30.73    5.28
   1 -15  14   43.11    5.13
  -1  15 -14   34.60    5.39
   1  15  15  103.92    7.90
  -1  15 -15   99.52    6.95
   1 -15  15  107.84    6.67
  -1 -15 -15  104.00    5.68
   1  15  15  108.50    7.00
   1  15  16  295.64   13.21
   1 -15  16  303.90   13.17
  -1 -15 -16  304.37   12.57
   1  15  16  288.57   13.62
  -1  15 -16  304.12   13.30
   1  15  17  307.11   13.49
   1  15  17  282.22   13.99
  -1  15 -17  319.11   13.47
   1 -15  17  287.07   13.11
  -1 -15 -17  311.04   12.74
   1  15  18  123.32    8.74
   1  15  18  126.33    7.83
  -1  15 -18  128.14    7.94
   1 -15  18  119.05    7.57
  -1 -15 -18  136.33    7.03
   1  15  19  235.11   11.48
   1 -15  19  238.84   11.26
   1  15  19  238.52   12.03
  -1  15 -19  234.65   11.29
  -1 -15 -19  238.74   10.66
  -1  15 -20   32.31    6.19
   1  15  20   30.36    7.19
   1  15  20   21.74    6.51
  -1 -15 -20   25.93    4.74
   1 -15  20   27.66    5.94
  -1 -15 -21   80.91    6.09
   1  15  21   75.51    7.99
   1 -15  21   71.98    6.96
   1  15  21   70.17    7.22
   1  15  22    6.43    6.82
  -1 -15 -22    2.06    5.00
   1  15  22   10.77    7.49
   1 -15  22   10.82    6.09
   1  15  23   63.93    8.46
   1 -15  23   78.52    7.23
   1  15  23   80.76    7.81
  -1 -15 -23   82.54    6.48
   1 -15  23   72.44    7.53
   1  15  24    3.55    6.72
   1  15  24   14.53    7.69
   1 -15  24    1.45    6.79
  -1 -15 -24    2.63    5.33
   1 -15  24    0.38    6.65
   1 -15  25    9.99    7.37
   1  15  25   16.81    7.85
   1  15  25    8.37    6.97
   1 -15  25    5.01    6.88
  -1 -15 -25   12.20    5.42
   1 -15  26   59.96    7.80
   1 -15  26   64.78    7.42
   1  15  26   54.93    7.95
   1  15  26   62.06    8.47
  -1 -15 -26   60.75    6.46
  -1 -15 -27   17.76    6.47
   1 -15  27    6.45    7.18
   1 -15  27   17.99    7.29
   1  15  27   16.92    8.08
   1 -15  28   27.32    7.46
   1  15  28   55.26    8.68
   1 -15  28   44.38    7.74
  -1 -15 -28   54.78    6.66
   1 -15  29  140.37    9.76
   1  15  29  120.48   10.46
  -1 -15 -29  156.99    8.94
   1 -15  29   87.54    9.18
   1 -15  30  808.89   30.83
   1  15  30  751.71   30.94
   1 -15  30  711.74   30.32
  -1 -15 -30  750.99   31.05
  -1 -15 -30  768.74   30.42
   1 -15  31  542.36   21.60
  -1 -15 -31  458.47   21.80
  -1 -15 -31  532.43   21.14
   1  15  31  498.41   21.84
   1 -15  31  441.58   21.02
   1  15  32  198.73   12.53
   1 -15  32  148.85   11.31
   1 -15  32  213.30   11.94
  -1 -15 -32  178.15   12.28
  -1 -15 -32  210.62   11.16
   1  15  33   93.69   10.33
  -1 -15 -33   97.60   10.22
   1 -15  33   99.88    9.40
  -1 -15 -33   90.90    8.68
   1 -15  33   82.58    8.66
   1 -15  34   26.09    8.04
  -1 -15 -34   24.36    9.69
   1 -15  34   30.60    8.43
   1  15  34   30.16   10.16
  -1 -15 -34   28.67    7.90
   1 -15  35   18.51    7.85
  -1 -15 -35   -1.79    9.44
  -1 -15 -35    9.02    7.79
   1 -15  35   10.84    8.65
   1  15  35   11.85    9.73
  -1 -15 -36    8.13   10.20
   1 -15  36    4.77    9.14
  -1 -15 -36    3.88    7.82
   1  15  36   11.89   10.34
   1 -15  36   10.56    7.80
   1 -15  37   18.87    9.36
   1 -15  37    9.39    7.86
  -1 -15 -37   24.85    8.74
   1  15  37   10.97   10.13
  -1 -15 -37   22.14   10.15
  -1 -15 -38   18.23    9.94
  -1 -15 -38   15.77    8.53
   1  15  38    3.72   10.58
  -1 -15 -39   -0.09   10.73
   1  15  39    9.92   10.48
  -1 -15 -39    9.76    8.59
  -1  15 -40    9.36   10.68
   1  15  40    8.31   11.03
  -1 -15 -40    2.75   10.74
  -1 -15 -40   10.96    8.79
  -1  17  39   24.77   11.28
   1 -17 -39   18.60    8.31
   1 -17 -39   29.61   11.45
  -1  17  38   17.61   11.54
   1 -17 -38   31.76    8.37
   1 -17 -38   13.64   10.84
   1 -17 -37   35.19   10.91
  -1  17  37   43.82   11.22
   1 -17 -37   65.24    8.66
  -1  17  36  109.91   11.98
   1 -17 -36  114.35    9.40
   1 -17 -36   99.08   11.13
  -1 -17  36   97.97    9.32
  -1 -17  36  106.32   10.32
   1 -17 -35   24.65    7.89
  -1 -17  35   15.44    7.87
  -1 -17  35   14.42    9.31
  -1  17  35   16.30   11.03
   1 -17 -35   15.97    9.90
   1 -17 -34    1.66   10.13
  -1  17  34   10.00   10.45
   1 -17 -34   -0.77    7.37
  -1 -17  34    9.57    8.88
  -1 -17  34    4.08    7.98
  -1  17  33   66.48   10.47
  -1 -17  33   51.16    9.11
   1 -17 -33   52.37    7.86
   1 -17 -33   51.97   10.13
  -1 -17  33   33.25    8.52
  -1  17  32  148.06   11.91
   1 -17 -32  149.37    9.68
  -1 -17  32  115.90    9.94
  -1 -17  32  136.42   10.47
  -1 -17  31  130.02   10.12
  -1 -17  31  162.01   10.87
   1 -17 -31  155.01    9.66
  -1  17  31  152.45   11.98
  -1 -17  30    3.81    7.77
  -1  17  30   21.75    9.99
  -1 -17  30   15.27    8.45
   1 -17 -30   17.57    6.66
   1 -17 -29  141.73    8.81
  -1  17  29  129.49   11.27
  -1 -17  29  133.66   10.27
  -1 -17  29  128.67    9.48
   1 -17 -28  188.21    9.74
  -1 -17  28  169.06   10.50
  -1  17  28  171.34   12.18
  -1 -17  28  178.84   10.86
  -1 -17  27   15.43    7.54
  -1 -17  27   12.29    7.99
  -1  17  27   15.19    9.28
   1 -17 -27   29.61    5.97
  -1  17  26    7.78    8.76
   1 -17 -26   15.38    5.60
  -1 -17  26    3.40    7.25
  -1  17  26    3.70    7.51
  -1 -17  26   -7.72    7.32
  -1  17  25    7.48    8.54
  -1 -17  25    1.38    6.88
  -1 -17  25   -3.66    6.66
  -1  17  25   -1.35    7.27
   1 -17 -25    1.23    5.49
  -1  17  24    6.13    7.18
   1 -17 -24    0.38    5.38
  -1  17  24  -17.25    8.80
  -1 -17  24   -4.58    7.36
  -1  17  23   20.18    6.93
  -1 -17  23   17.78    6.94
   1  17 -23   18.29    7.50
  -1  17  23    8.56    8.48
   1 -17 -23   15.80    5.34
   1 -17 -22  101.97    6.89
  -1  17  22  109.39    9.80
  -1 -17  22  115.53    8.26
   1  17 -22  108.24    8.60
  -1  17  22  108.73    8.48
   1  17 -21    9.21    7.10
  -1  17  21   11.08    7.98
   1 -17 -21   15.58    4.87
  -1 -17  21   14.94    6.66
  -1  17  21   -5.97    6.66
  -1  17  20  349.92   15.26
   1  17 -20  350.92   15.68
  -1 -17  20  370.33   15.37
   1 -17 -20  340.42   14.46
  -1  17  20  312.45   16.21
  -1 -17  19   14.98    6.81
  -1 -17  19   25.12    6.34
  -1  17  19    3.17    7.71
  -1  17  19    5.30    6.20
   1 -17 -19    5.64    4.37
   1  17 -19    7.56    6.81
  -1  17  18  175.63   11.00
  -1 -17  18  178.95   10.00
  -1 -17  18  178.72    9.74
   1  17 -18  184.96   10.10
  -1  17  18  186.71    9.90
   1 -17 -18  185.11    8.47
   1 -17 -17  498.48   19.84
  -1 -17  17  505.46   20.67
  -1 -17  17  509.05   20.67
  -1  17  17  467.72   21.08
  -1  17  17  491.99   20.47
   1  17 -17  519.80   20.69
   1 -17 -16   55.05    4.56
  -1  17  16   44.93    6.19
  -1  17  16   37.87    7.45
  -1 -17  16   51.19    6.21
  -1 -17  16   47.54    6.13
   1  17 -16   47.53    6.29
  -1 -17  15   91.63    7.06
   1  17 -15   93.66    7.19
  -1  17  15   93.55    6.78
  -1  17  15   89.40    8.00
  -1 -17  15   93.80    7.03
   1 -17 -15   92.48    5.28
   1  17 -14  125.74    7.98
  -1  17  14  141.27    9.12
  -1  17  14  136.97    7.91
  -1 -17  14  137.14    8.07
   1 -17 -14  147.57    6.67
  -1 -17  14  149.37    8.50
  -1  17  13  290.22   12.58
  -1 -17  13  281.92   13.18
  -1 -17  13  297.06   12.91
  -1  17  13  283.70   13.76
   1  17 -13  301.41   12.83
  -1 -17  12   39.35    5.57
   1  17 -12   39.23    5.19
  -1  17  12   37.62    5.21
  -1 -17  12   32.65    6.21
  -1  17  12   37.96    6.59
  -1  17  11  383.54   19.29
  -1  17  11  479.66   18.47
  -1 -17  11  448.49   19.08
   1  17 -11  486.75   18.57
  -1 -17  11  466.55   18.83
  -1 -17  10   82.17    6.03
  -1 -17  10   74.24    6.39
   1  17 -10   77.77    5.42
  -1  17  10   74.76    5.36
   1  17  -9  109.12    6.64
  -1 -17   9  107.39    6.73
  -1 -17   9  101.34    7.60
  -1  17   9  115.87    6.20
  -1  17   8   76.82    5.10
  -1 -17   8   65.13    6.55
   1  17  -8   78.68    5.26
  -1 -17   8   75.57    5.14
  -1 -17   7   -5.48    4.45
   1  17  -7    7.52    4.29
  -1 -17   7    7.56    5.50
  -1  17   7    1.93    3.68
   1  17  -6    4.27    4.32
  -1  17   6    9.83    3.60
  -1  17   6    4.32    3.62
  -1 -17   6   14.73    5.38
   1  17  -5    1.45    3.82
  -1  17   5    0.62    3.80
  -1 -17   5   -1.40    5.34
  -1  17   5    3.65    3.41
  -1 -17   4  119.21    7.72
  -1  17   4  171.22    8.17
   1  17  -4  121.51    6.61
  -1  17   4  123.99    6.46
  -1  17   4  121.08    6.17
  -1  17   3   36.68    4.09
  -1  17   3   29.90    3.53
  -1 -17   3   24.47    5.71
   1  17  -3   32.59    4.29
  -1 -17   2  125.61    7.44
   1  17  -2  127.69    6.46
  -1  17   2  124.37    6.48
   1 -17  -2  130.13    7.73
  -1  17   2  119.82    5.90
   1  17  -1   -4.09    4.08
  -1  17   1    1.27    2.68
  -1  17   1    6.86    3.86
   1 -17  -1   -2.41    5.13
  -1 -17   1    0.94    5.08
   1  17   0   35.27    3.85
   1  17   0   39.70    4.51
  -1 -17   0   46.14    5.77
   1  17   1    0.58    3.17
   1  17   1    4.48    3.93
   1 -17   1    5.65    5.43
  -1  17  -1   -2.81    3.67
   1 -17   2   52.91    6.31
  -1  17  -2   47.62    4.29
   1  17   2   57.56    6.57
   1  17   2   53.66    4.86
   1  17   2   50.08    3.85
   1 -17   3  283.23   12.63
   1  17   3  323.47   12.06
   1  17   3  276.62   13.09
  -1  17  -3  247.75   11.79
   1  17   3  284.33   11.56
   1  17   4  113.41    5.29
   1  17   4   68.91    4.45
   1  17   4   62.81    6.64
   1 -17   4   22.23    5.88
   1  17   5  123.23    6.18
   1  17   5  117.25    6.59
   1  17   5  117.40    8.05
  -1  17  -5  108.92    6.53
   1 -17   5  153.05    7.98
   1 -17   6  117.01    7.51
   1  17   6  114.60    5.92
   1 -17   6  117.27    6.41
  -1  17  -6  110.93    6.20
  -1  17  -7   15.24    4.13
   1 -17   7   24.26    3.96
   1 -17   7   32.38    6.03
   1  17   7   37.35    4.09
   1 -17   8   -9.88    5.59
   1  17   8   -1.17    3.78
   1 -17   8   -4.62    4.49
  -1  17  -8    7.00    4.44
  -1  17  -9   24.70    4.76
   1 -17   9   24.76    5.65
   1  17   9   29.93    4.18
   1 -17   9   26.12    4.83
   1 -17  10   77.06    5.68
   1 -17  10   68.71    6.61
  -1  17 -10   82.79    5.92
   1  17  10   73.87    5.54
   1 -17  11   73.31    6.63
   1  17  11   79.84    5.71
  -1  17 -11   67.43    5.59
   1 -17  11   71.04    5.79
   1  17  12  309.57   13.11
  -1  17 -12  312.85   13.25
   1 -17  12  316.21   13.05
   1 -17  12  306.69   13.65
   1  17  12  260.47   13.93
   1  17  13    7.55    5.39
  -1 -17 -13    3.64    3.59
   1  17  13    8.60    6.91
   1 -17  13    2.62    5.02
   1 -17  13    8.60    6.13
  -1  17 -13    6.58    5.27
   1  17  14  993.09   37.47
   1  17  14  901.15   37.86
  -1 -17 -14  944.00   37.00
   1 -17  14  966.61   37.69
   1 -17  14  987.89   37.45
  -1  17 -14  966.24   37.42
   1  17  15  382.84   15.73
   1 -17  15  363.78   15.69
   1  17  15  322.09   16.33
  -1  17 -15  363.44   15.74
  -1 -17 -15  373.96   14.89
   1 -17  15  378.90   16.06
   1  17  16   94.37    7.25
  -1  17 -16   95.65    7.41
  -1 -17 -16  103.70    5.73
   1 -17  16  102.39    7.41
   1  17  16  101.08    8.63
   1  17  17   43.45    6.48
   1  17  17   36.36    7.76
  -1  17 -17   33.26    6.45
   1 -17  17   32.70    6.14
  -1 -17 -17   40.69    4.61
   1  17  18   16.19    6.64
   1  17  18   11.58    7.50
   1 -17  18   21.08    6.08
  -1  17 -18   12.08    6.80
  -1 -17 -18   10.74    4.47
  -1  17 -19   10.35    6.66
  -1 -17 -19   12.67    4.83
   1  17  19    8.48    6.72
   1 -17  19    9.02    6.15
   1  17  19    4.38    7.90
   1  17  20   15.35    7.95
  -1 -17 -20   20.99    4.99
   1  17  20   19.76    6.98
  -1  17 -20   12.66    6.96
   1 -17  20   10.69    6.13
   1 -17  21   18.62    6.81
  -1  17 -21   23.30    7.34
   1  17  21   22.01    7.11
   1  17  21   17.84    7.97
  -1 -17 -21   17.64    5.07
   1  17  22   16.09    7.85
   1 -17  22   10.17    6.65
  -1 -17 -22   11.59    5.17
   1  17  22   15.20    6.89
  -1 -17 -23   72.79    6.20
   1  17  23   73.33    8.11
   1  17  23   69.91    9.12
   1 -17  23   71.13    7.54
   1  17  24    3.11    8.36
   1 -17  24    2.30    6.98
   1 -17  24    4.81    6.90
  -1 -17 -24   -3.95    5.51
   1  17  24   -7.67    7.41
   1  17  25    2.06    7.32
   1 -17  25    2.99    7.10
   1 -17  25    6.46    7.14
   1  17  25   11.11    8.87
  -1 -17 -25    3.75    5.77
   1 -17  26  115.57    8.74
   1  17  26   99.48    9.18
  -1 -17 -26  100.28    7.50
   1 -17  26  112.94    8.82
   1  17  26   94.33   10.19
   1 -17  27   16.60    7.97
   1 -17  27   18.92    7.66
   1  17  27   25.27    8.38
  -1 -17 -27   20.78    6.23
   1  17  27   19.97    9.04
  -1 -17 -28    5.43    6.22
   1 -17  28   -2.22    7.73
   1  17  28   -0.17    8.83
   1 -17  28   10.39    7.61
  -1 -17 -29  130.11    8.30
   1 -17  29  108.75    9.36
   1 -17  29  103.74    9.40
   1  17  29   91.27   10.72
  -1 -17 -30  177.98    9.54
   1  17  30  136.64   12.01
   1 -17  30  113.68   10.04
   1 -17  30  145.81   10.48
   1  17  31  312.43   16.83
   1 -17  31  310.96   15.33
   1 -17  31  339.79   15.89
  -1 -17 -31  320.83   14.86
  -1 -17 -32   41.13   10.21
   1 -17  32   45.51    8.99
   1  17  32   60.07   11.08
   1 -17  32   73.87    9.36
   1  17  33  295.84   16.38
   1 -17  33  295.88   14.84
  -1 -17 -33  309.90   15.99
   1 -17  33  320.88   15.62
  -1 -17 -33  282.25   14.50
   1 -17  34   53.62    9.50
   1  17  34   33.63   10.73
  -1 -17 -34   47.78    8.11
  -1 -17 -34   26.70   10.13
   1 -17  34   12.37    8.35
  -1 -17 -35   35.28    8.08
   1 -17  35   32.79    8.51
   1 -17  35   41.15    9.93
  -1 -17 -35   42.16   10.47
   1  17  35   30.65   10.71
   1  17  36   -0.30   11.19
  -1 -17 -36  -11.14   10.61
  -1 -17 -36   -5.41    8.07
   1 -17  36   -8.29    9.51
   1 -17  36   -2.47    8.57
  -1 -17 -37   15.52   10.47
   1  17  37    7.81   11.05
  -1 -17 -37   -2.05    7.94
   1  17  38   -3.66   11.49
  -1 -17 -38   -1.23    8.35
  -1 -17 -38    3.13   11.14
  -1 -17 -39    6.69    8.43
  -1 -17 -39   16.16   11.17
   1 -19 -37   23.07   10.68
   1 -19 -37   20.04    8.18
   1 -19 -36   15.63   10.83
   1 -19 -36    7.98    7.93
  -1  19  36   21.82   11.64
  -1  19  35    0.72   11.29
   1 -19 -35   -2.89   10.89
   1 -19 -35    9.75    7.61
  -1 -19  35    1.40    9.04
  -1  19  34   13.32   10.59
   1 -19 -34    7.23    7.18
   1 -19 -34   -4.36   10.30
  -1 -19  34  -11.35    8.58
  -1 -19  34   -1.46    9.26
  -1 -19  33   -1.09    8.34
   1 -19 -33   -6.52    6.84
  -1  19  33   -3.90   10.57
  -1 -19  33   -3.03    9.04
  -1  19  32   -8.67   10.43
  -1 -19  32    7.27    8.52
  -1 -19  32    2.00    8.13
   1 -19 -32   -3.42    6.86
  -1 -19  31   -5.07    8.21
  -1 -19  31   16.28    8.46
   1 -19 -31   16.31    6.75
  -1  19  31   -8.82   10.42
   1 -19 -30   40.17    6.74
  -1  19  30   27.10   10.68
  -1 -19  30   26.69    8.43
  -1 -19  30   44.76    8.62
  -1 -19  29   -2.29    8.37
   1 -19 -29   15.98    6.25
  -1 -19  29   -7.85    8.19
  -1  19  29   20.45   10.48
  -1 -19  28   43.75    8.41
  -1  19  28   51.01   10.06
   1 -19 -28   46.72    6.50
  -1 -19  28   44.76    8.50
  -1 -19  27   -0.70    7.34
  -1  19  27   10.95    9.62
  -1 -19  27   -0.86    7.95
   1 -19 -27    5.50    5.81
   1 -19 -26   26.89    5.99
  -1  19  26   49.30    9.45
  -1 -19  26   34.68    8.34
  -1 -19  26   34.27    7.78
  -1  19  26   35.21    8.27
  -1  19  25   23.48    8.07
   1 -19 -25   18.61    5.55
  -1  19  25   17.61    9.28
  -1 -19  25   32.83    7.72
  -1 -19  25   16.75    7.42
   1  19 -24   -0.74    7.47
   1 -19 -24    7.20    5.59
  -1  19  24    4.57    9.01
  -1  19  24   12.57    7.65
  -1 -19  24    5.18    7.20
  -1 -19  24    7.53    7.47
   1 -19 -23   23.33    5.23
  -1  19  23   21.65    7.40
  -1 -19  23   41.95    7.67
  -1  19  23   24.83    9.31
   1  19 -23   23.27    7.88
  -1 -19  23   35.79    7.09
  -1 -19  22    6.30    6.90
  -1  19  22   -6.96    9.07
  -1  19  22   -1.55    7.38
   1 -19 -22   -3.47    4.94
   1  19 -22  -21.58    7.46
  -1 -19  22   -7.87    7.31
   1 -19 -21   -0.99    4.77
  -1 -19  21   -4.75    7.09
  -1 -19  21   -0.41    6.88
  -1  19  21   -2.79    7.00
  -1  19  21   -4.41    8.94
   1  19 -21   -3.73    7.13
  -1  19  20   -6.69    7.19
   1 -19 -20    3.65    4.54
  -1 -19  20    2.41    7.22
  -1  19  20   -3.60    8.54
   1  19 -20   -0.92    7.45
  -1 -19  20    3.48    6.43
  -1 -19  19   12.56    7.47
   1 -19 -19   16.18    4.50
  -1  19  19    7.56    7.04
  -1 -19  19    7.35    6.45
  -1  19  19    8.59    8.49
   1  19 -19   12.63    7.46
  -1  19  18  316.04   14.16
   1  19 -18  311.48   14.30
  -1 -19  18  328.04   14.50
   1 -19 -18  305.50   13.05
  -1  19  18  304.01   15.27
  -1 -19  18  298.28   14.66
  -1 -19  17   68.28    8.22
  -1  19  17   67.88    7.32
  -1 -19  17   76.03    7.87
   1  19 -17   65.85    7.38
   1 -19 -17   78.90    5.37
  -1  19  17   72.26    8.89
  -1 -19  16 1037.97   39.86
  -1  19  16  998.59   40.26
  -1 -19  16  981.06   39.83
   1  19 -16 1021.87   39.78
   1 -19 -16  993.64   39.12
  -1  19  16 1065.41   39.59
  -1  19  15   58.02    8.13
  -1 -19  15   20.75    7.36
   1  19 -15   60.03    7.27
  -1 -19  15   16.67    6.63
  -1 -19  14   96.12    7.45
  -1 -19  14   94.64    8.22
  -1  19  14   93.01    7.09
  -1  19  14   91.54    8.84
   1  19 -14  100.15    7.66
   1  19 -13   58.29    6.42
  -1 -19  13   43.30    6.09
  -1  19  13   45.11    7.73
  -1  19  13   47.21    6.22
  -1 -19  13   47.10    6.96
  -1  19  12  133.68    7.58
  -1 -19  12  130.55    9.00
  -1 -19  12  136.94    8.03
  -1  19  12  113.50    9.40
   1  19 -12  147.71    8.15
   1  19 -11   33.80    5.66
  -1 -19  11   29.07    5.44
  -1  19  11   43.81    5.38
  -1 -19  11   26.93    6.99
  -1  19  10   44.50    5.26
  -1 -19  10   42.75    5.83
   1  19 -10   54.19    5.68
  -1 -19  10   41.52    7.11
  -1 -19   9    9.15    5.05
  -1 -19   9   -0.63    6.62
  -1  19   9    3.00    4.45
   1  19  -9   -1.16    5.02
  -1 -19   8   10.81    6.46
   1  19  -8    8.84    5.07
  -1 -19   8   13.45    5.24
  -1  19   8    8.29    4.30
  -1 -19   7   -0.56    6.43
  -1  19   7    1.11    4.10
   1  19  -7    1.43    4.81
  -1  19   7    0.27    4.40
  -1  19   6   20.66    4.15
  -1  19   6   22.01    4.14
  -1 -19   6   19.46    6.28
   1  19  -6   18.33    4.38
  -1 -19   5   15.76    6.42
   1  19  -5   10.54    4.46
  -1  19   5    7.61    3.85
  -1  19   5   12.43    4.27
  -1  19   4   19.54    4.16
  -1  19   4   21.75    3.79
  -1 -19   4   11.53    6.40
   1  19  -4   13.19    4.55
  -1 -19   3   25.75    5.91
   1  19  -3   20.54    4.55
  -1  19   3   22.88    3.50
  -1  19   3   20.48    4.34
   1  19  -2    0.77    4.27
  -1 -19   2    1.84    5.90
  -1  19   2    0.49    4.04
  -1  19   2    6.43    3.41
   1  19  -1    1.94    3.83
  -1  19   1   -2.57    3.85
  -1  19   1   -1.78    3.23
   1 -19  -1    2.49    6.24
  -1 -19   1    1.76    5.80
   1 -19   0   -9.40    6.23
   1  19   0   -4.11    4.32
  -1  19   0   -6.45    3.23
  -1  19   0   -2.25    4.24
   1  19   0   -8.59    3.60
   1 -19   1   11.09    5.61
   1  19   1    7.68    4.00
  -1  19  -1    8.54    4.11
   1  19   1    7.23    3.66
   1 -19   2    6.34    6.45
  -1  19  -2    3.38    4.16
   1  19   2    2.44    3.45
   1  19   2   -0.40    4.52
   1 -19   3   -4.58    6.05
  -1  19  -3   -3.91    3.94
   1  19   3    1.00    4.50
   1  19   3   -3.42    3.61
   1 -19   4    6.43    6.47
  -1  19  -4    4.34    4.11
   1  19   4    0.18    4.28
   1  19   4    7.17    3.77
   1  19   4   14.02    6.64
  -1  19  -5    3.37    4.01
   1  19   5    1.16    3.96
   1  19   5    3.22    4.09
   1  19   5    2.93    6.40
   1 -19   5   16.06    6.60
  -1  19  -6   16.31    4.62
   1 -19   6   19.32    6.38
   1  19   6   13.54    4.26
   1  19   6   11.57    4.52
   1  19   6   32.44    6.65
   1 -19   7  128.45    8.68
  -1  19  -7  126.53    7.17
   1  19   7  133.12    6.85
   1  19   7  123.84    7.26
   1 -19   8   -2.07    5.04
   1 -19   8   -4.95    6.55
  -1  19  -8   -1.21    4.65
   1  19   8   -0.64    4.46
   1 -19   9   14.09    5.11
   1 -19   9   22.02    6.34
  -1  19  -9   18.20    5.33
   1  19   9   11.61    4.77
   1 -19  10  324.63   15.06
  -1  19 -10  331.49   14.10
   1 -19  10  324.95   14.20
   1  19  10  339.85   14.11
   1 -19  11  107.30    8.47
   1 -19  11  106.23    7.33
   1  19  11  114.36    7.13
  -1  19 -11  111.14    7.34
   1  19  12  344.21   14.89
   1 -19  12  358.05   15.00
   1 -19  12  337.71   15.58
  -1  19 -12  349.40   14.99
   1  19  13   23.43    7.60
   1 -19  13   29.21    6.28
   1  19  13   33.43    6.14
   1 -19  13   42.68    7.20
  -1  19 -13   34.60    6.24
   1 -19  14   -1.51    7.02
  -1  19 -14    0.11    6.32
   1  19  14    4.89    5.76
   1 -19  14    1.68    5.92
   1  19  15   10.47    6.22
   1 -19  15   -2.31    6.29
  -1  19 -15  -10.13    6.62
   1 -19  15   -1.11    7.06
   1  19  15   10.26    7.99
   1 -19  16    0.52    7.21
  -1  19 -16   -1.46    6.40
   1  19  16  -13.85    8.00
  -1 -19 -16   -8.60    4.25
   1  19  16  -10.64    6.53
   1 -19  16  -13.08    6.70
   1  19  17   12.16    6.58
  -1 -19 -17   21.60    4.74
   1 -19  17   14.01    7.26
   1  19  17   15.80    8.53
  -1  19 -17   13.44    6.54
   1 -19  17    9.22    6.21
  -1 -19 -18  221.94   10.06
   1  19  18  228.61   11.50
   1  19  18  222.40   12.32
   1 -19  18  206.25   11.79
  -1  19 -18  218.30   11.59
   1 -19  18  216.59   11.30
  -1  19 -19   44.90    7.39
  -1 -19 -19   55.60    5.30
   1 -19  19   42.13    7.96
   1  19  19   43.71    8.83
   1 -19  19   44.82    7.16
   1  19  19   49.51    7.56
  -1 -19 -20   -7.36    4.88
   1  19  20    3.30    7.39
   1  19  20   -0.83    8.37
  -1  19 -20   -3.76    7.02
   1 -19  20    3.32    7.44
   1 -19  20   -2.53    6.97
   1  19  21   26.57    7.58
  -1 -19 -21   22.92    5.11
   1  19  21   10.28    9.12
  -1  19 -21   24.60    7.76
   1 -19  21   24.19    6.49
   1 -19  22   44.32    7.50
   1  19  22   49.72    9.34
   1  19  22   38.18    7.80
  -1 -19 -22   49.21    5.55
   1 -19  23   -6.25    7.26
   1  19  23   -2.90    7.53
  -1 -19 -23   -0.32    5.24
   1  19  23    7.07    9.27
  -1 -19 -24   36.56    5.74
   1  19  24   36.75    8.20
   1  19  24   25.39    9.45
   1 -19  24   50.01    7.74
   1 -19  25   35.48    7.60
   1  19  25   29.09    8.05
   1  19  25   32.09    9.47
  -1 -19 -25   30.00    5.85
   1 -19  25   31.46    7.84
   1 -19  26   12.93    7.35
  -1 -19 -26    7.60    5.91
   1  19  26    1.90    9.81
   1  19  26    7.68    8.03
   1 -19  26    3.58    7.43
  -1 -19 -27   41.29    6.28
   1 -19  27   32.83    7.89
   1  19  27   40.80    8.67
   1  19  27   24.48    9.94
   1 -19  27   48.40    8.38
   1 -19  28  -12.06    8.29
   1  19  28    4.14    8.65
   1 -19  28   -6.18    8.05
  -1 -19 -28    2.95    6.03
   1  19  28   -9.45   10.36
   1 -19  29    4.55    7.92
   1 -19  29   -4.61    8.55
  -1 -19 -29   -3.80    6.29
   1  19  29   -0.86   10.30
   1 -19  30    8.58    7.99
  -1 -19 -30    3.99    6.47
   1 -19  30   10.82    8.54
   1  19  30   15.17   10.23
   1 -19  31   11.44    8.47
   1 -19  31   24.37    8.39
  -1 -19 -31   34.07    7.22
   1  19  31    7.87   10.45
   1 -19  32  251.43   13.43
   1 -19  32  246.16   13.65
   1  19  32  240.19   15.26
  -1 -19 -32  251.41   12.59
  -1 -19 -33   -2.68   10.59
   1 -19  33   33.14    9.50
   1  19  33    8.24   11.42
   1 -19  33   12.73    8.69
  -1 -19 -34  117.34   12.18
   1  19  34   97.92   12.44
  -1 -19 -34  115.62    9.38
   1 -19  34   99.96    9.97
   1 -19  34  106.31   10.47
   1 -19  35   22.49    9.83
  -1 -19 -35   17.40   11.09
   1  19  35   42.05   11.37
  -1 -19 -35   37.92    8.17
  -1 -19 -36   60.38   11.14
  -1 -19 -36   65.03    8.54
  -1 -19 -37   58.53    8.86
  -1 -19 -37   58.05   11.89
   1 -21 -35   14.68    7.63
   1 -21 -34   14.20    7.34
   1 -21 -33   87.68    8.53
  -1 -21  33   93.38    9.50
  -1  21  33   76.20   12.89
  -1 -21  33   86.41   10.43
  -1  21  32   34.85   11.96
  -1 -21  32   46.61    9.74
   1 -21 -32   59.24    7.57
  -1 -21  32   47.04    9.18
  -1 -21  32   21.81    8.96
   1 -21 -31  136.14    9.14
  -1 -21  31  146.13   11.26
  -1 -21  31  137.16   10.90
  -1 -21  31  143.86   10.83
  -1  21  31  140.38   12.98
  -1 -21  30   13.26    9.14
   1 -21 -30    9.74    6.48
  -1 -21  30   18.39    8.41
  -1 -21  30    4.69    8.30
  -1  21  30    2.31   10.55
  -1 -21  29   37.01    8.82
  -1  21  29   49.64   11.34
   1 -21 -29   42.14    6.50
  -1 -21  29   46.11    8.89
  -1 -21  29   57.23    9.18
  -1  21  28   16.12   10.57
  -1 -21  28    2.43    8.45
   1 -21 -28   21.02    6.47
  -1 -21  28   31.98    8.38
  -1 -21  28   24.98    8.05
  -1 -21  27   13.00    8.06
  -1  21  27   15.69   10.70
  -1  21  27    4.27    8.13
  -1 -21  27    2.85    8.24
   1 -21 -27    5.44    5.74
  -1 -21  27   -4.98    7.86
  -1  21  26   -0.69   10.00
   1 -21 -26   -4.32    5.50
  -1 -21  26    0.08    8.20
  -1  21  26  -10.06    7.79
  -1 -21  26    0.43    7.71
  -1  21  25   13.64   10.05
  -1 -21  25   18.96    8.18
  -1 -21  25   14.45    7.84
  -1  21  25   14.48    7.90
   1 -21 -25   14.45    5.62
   1  21 -24    4.84    8.31
   1 -21 -24    4.55    5.28
  -1 -21  24    1.43    8.05
  -1  21  24  -14.31   10.24
  -1  21  24    0.06    7.36
  -1 -21  24    1.42    7.63
  -1 -21  23   36.16    8.53
   1  21 -23   40.56    7.91
   1 -21 -23   39.77    5.56
  -1  21  23   24.90   10.16
  -1  21  23   31.14    8.01
  -1 -21  23   48.90    8.04
   1  21 -22   14.16    7.87
   1 -21 -22   10.77    5.02
  -1  21  22   16.60    9.70
  -1 -21  22   26.12    7.87
  -1 -21  22   18.89    8.13
  -1  21  22   13.99    7.81
   1 -21 -21   14.69    4.89
  -1  21  21    3.41    9.53
  -1 -21  21   13.05    8.03
  -1 -21  21   17.06    7.24
  -1  21  21    5.79    7.63
   1  21 -21    4.70    7.40
  -1 -21  20  253.63   12.15
  -1 -21  20  244.95   12.47
  -1  21  20  207.37   13.41
   1  21 -20  232.39   12.03
   1 -21 -20  213.53   10.30
  -1  21  20  227.14   11.94
  -1 -21  19  132.75    9.04
  -1  21  19  138.31   10.94
  -1  21  19  134.21    9.13
  -1 -21  19  131.77    9.98
   1  21 -19  129.07    9.33
  -1 -21  18   41.22    8.36
   1  21 -18   41.96    7.35
  -1 -21  18   43.26    7.32
  -1  21  18   37.78    7.03
  -1  21  18   40.50    8.91
  -1  21  17   97.11    9.86
  -1 -21  17  105.94    9.26
  -1  21  17  109.41    8.41
   1  21 -17  117.61    8.66
  -1 -21  17  102.52    8.26
  -1  21  16   17.88    8.59
   1  21 -16   17.39    7.17
  -1 -21  16   17.50    6.76
  -1 -21  16   21.17    7.90
  -1  21  16   14.03    6.49
   1  21 -15   98.37    8.16
  -1 -21  15  100.13    8.08
  -1  21  15  112.40    8.09
  -1 -21  15   89.39    8.86
  -1  21  15   85.10    9.58
  -1  21  14   44.75    8.77
  -1 -21  14   43.11    8.35
  -1 -21  14   31.45    6.70
   1  21 -14   28.49    6.96
  -1  21  14   34.79    6.50
  -1  21  13   18.99    6.11
  -1  21  13   19.15    8.34
  -1 -21  13   10.67    7.81
  -1 -21  13    6.09    6.42
   1  21 -13   15.81    6.54
  -1 -21  12  174.33   10.65
   1  21 -12  169.03    9.50
  -1  21  12  172.56    9.23
  -1 -21  12  171.15    9.54
  -1 -21  11   -3.31    7.60
  -1 -21  11    9.84    6.25
   1  21 -11    6.95    6.23
  -1  21  11   10.34    5.63
  -1 -21  10   -2.01    6.13
  -1  21  10   -1.46    5.23
   1  21 -10    4.20    5.71
  -1 -21  10   11.20    7.73
  -1  21   9    3.23    5.07
  -1 -21   9   14.69    7.73
   1  21  -9    7.14    5.67
  -1  21   9    4.43    4.94
   1  21  -8   48.32    6.24
  -1 -21   8   53.92    7.90
  -1  21   8   25.84    5.38
  -1  21   8   46.13    5.48
  -1 -21   7   -1.79    7.62
   1  21  -7    3.66    5.47
  -1  21   7   -3.67    4.86
  -1  21   7   -2.19    5.00
  -1  21   6   40.47    5.30
  -1  21   6   32.57    4.95
   1  21  -6   46.04    5.68
  -1 -21   6   64.45    8.01
  -1  21   5   17.45    4.40
  -1  21   5   12.63    5.08
   1  21  -5   18.73    5.33
  -1 -21   5    6.06    6.97
  -1 -21   4    3.98    7.39
  -1  21   4   -3.55    4.77
  -1  21   4   -2.62    4.37
   1  21  -4    6.23    5.22
  -1  21   3   15.42    4.29
  -1  21   3   15.10    4.89
   1  21  -3   20.81    4.71
  -1 -21   3   13.36    7.09
  -1  21   2   49.73    4.76
  -1  21   2   52.51    5.14
   1  21  -2   46.04    5.52
  -1  21   1   10.78    3.95
   1  21  -1   11.90    4.71
  -1  21   1   13.78    4.96
   1  21  -1   13.66    4.11
  -1  21   0    1.04    4.52
   1  21   0    9.78    4.03
   1  21   0    4.63    4.71
   1 -21   0    3.43    7.12
  -1  21   0    0.89    3.93
  -1  21  -1    3.03    4.55
   1  21   1    2.16    4.77
  -1  21  -1    3.38    3.70
   1  21   1    4.27    4.12
   1 -21   1    4.87    7.20
  -1  21  -2   15.52    4.99
   1  21   2   15.85    4.36
   1  21   2   16.01    5.07
   1 -21   2    7.94    7.10
   1 -21   3  137.50    9.50
   1  21   3  129.20    7.52
  -1  21  -3  141.46    7.43
   1  21   3  143.14    7.26
   1 -21   4    2.90    7.39
  -1  21  -4    7.68    4.67
   1  21   4    9.49    5.02
   1  21   4    1.38    4.68
  -1  21  -5  192.68    9.13
   1  21   5  188.64    9.12
   1  21   5  179.05   11.27
   1 -21   5  198.11   11.03
   1  21   5  194.39    9.32
  -1  21  -6   77.47    6.05
   1 -21   6   82.01    8.89
   1  21   6   81.93    6.02
   1  21   6   73.05    6.37
   1  21   6   78.09    8.77
   1  21   7    0.87    7.71
   1 -21   7    3.96    7.79
  -1  21  -7    9.68    5.48
   1  21   7    6.62    5.09
   1  21   7   10.17    4.83
   1  21   8   11.78    5.11
   1 -21   8   15.44    7.04
   1  21   8   11.79    5.32
  -1  21  -8   10.57    5.40
   1  21   8   16.04    7.71
  -1  21  -9   10.64    5.78
   1  21   9    3.07    5.21
   1 -21   9    7.27    7.74
  -1  21 -10   -0.75    5.64
   1 -21  10   -5.68    7.50
   1 -21  10    5.24    5.83
   1  21  10    4.84    5.56
   1  21  11   93.85    7.16
   1 -21  11   84.85    7.11
   1 -21  11   84.89    8.99
  -1  21 -11   85.92    6.94
   1  21  12   56.07    6.39
   1 -21  12   49.77    8.10
   1 -21  12   56.40    6.65
  -1  21 -12   65.58    6.76
   1 -21  13   19.50    8.15
   1  21  13   20.42    6.37
   1 -21  13   26.08    6.32
  -1  21 -13   18.67    6.55
  -1  21 -14  653.22   25.01
   1  21  14  638.86   25.03
   1 -21  14  648.62   25.07
   1  21  14  504.08   25.70
   1 -21  14  604.43   25.54
   1 -21  15   32.95    6.61
   1  21  15   34.73    8.47
   1  21  15   21.44    6.77
   1 -21  15   28.94    7.96
  -1  21 -15   21.93    7.12
   1 -21  16  232.46   12.69
  -1  21 -16  256.61   12.01
   1 -21  16  227.49   11.81
   1  21  16  203.08   12.89
   1  21  16  237.65   11.76
   1 -21  17   28.13    7.07
   1 -21  17   25.15    8.30
  -1  21 -17   33.67    7.23
   1  21  17   22.95    7.23
   1  21  17   18.40    9.08
  -1  21 -18    1.98    7.27
   1 -21  18   -0.87    8.19
   1  21  18    5.51    8.74
   1 -21  18    9.13    6.50
  -1  21 -19    3.73    7.34
   1 -21  19    9.09    7.05
   1  21  19   14.32    8.92
   1 -21  19   10.15    8.37
   1  21  19   -1.50    7.37
  -1  21 -20   10.47    7.51
  -1 -21 -20   28.72    5.12
   1 -21  20   20.52    8.13
   1  21  20   13.10    8.08
   1 -21  20   21.18    7.41
  -1 -21 -21    3.90    4.99
  -1  21 -21   -0.97    7.65
   1 -21  21    4.14    8.02
   1  21  21   -2.14    8.96
   1 -21  21    1.37    7.24
   1  21  21   -5.71    7.96
  -1 -21 -22   33.04    5.42
   1  21  22   20.03    9.39
   1  21  22   36.67    8.07
   1 -21  22   27.11    8.18
  -1  21 -22   30.79    8.12
   1 -21  22   37.83    7.97
   1  21  23   -8.01    8.31
   1  21  23   -3.62    9.63
   1 -21  23    1.25    7.96
  -1 -21 -23    4.95    5.16
   1 -21  23   -7.05    7.51
   1  21  24    5.32    9.68
   1 -21  24   -0.37    8.16
   1  21  24   -0.34    7.67
   1 -21  24    4.68    7.56
  -1 -21 -24    0.28    5.25
   1 -21  25   62.72    8.57
   1  21  25   56.18    8.54
   1  21  25   50.36   10.43
   1 -21  25   61.78    8.65
  -1 -21 -25   60.99    6.33
   1  21  26    5.04   10.22
   1 -21  26    3.83    7.90
  -1 -21 -26    0.18    5.74
   1 -21  26    6.08    8.13
   1  21  26    5.57    8.57
   1 -21  26   -3.97    8.47
   1  21  27   34.80    8.55
   1 -21  27   14.90    8.33
  -1 -21 -27   18.19    5.88
   1  21  27   17.44   10.33
   1 -21  27   19.53    8.21
   1 -21  27   28.48    8.79
   1 -21  28   16.29    8.50
   1  21  28   -1.12   10.33
   1  21  28   11.04    8.72
   1 -21  28   17.87    8.40
  -1 -21 -28   10.53    6.00
   1 -21  28    9.77    8.37
   1 -21  29   24.60    8.68
   1  21  29   19.06   10.48
   1 -21  29   18.91    8.98
   1 -21  29   27.70    8.69
  -1 -21 -29   25.39    6.73
   1 -21  30    7.24    8.92
   1  21  30   13.08   11.04
  -1 -21 -30   38.44    6.65
   1 -21  30   35.92    9.36
   1 -21  30   20.99    9.23
   1  21  31  166.64   13.63
   1 -21  31  158.64   11.46
  -1 -21 -31  165.67    9.91
   1 -21  31  157.70   11.74
   1  21  32   15.59   11.50
  -1 -21 -32   42.25    7.31
   1 -21  32   21.92    9.48
   1 -21  32   21.15    9.39
   1 -21  33    5.99    9.64
  -1 -21 -33    7.88    7.44
   1 -21  33    3.54    9.45
  -1 -21 -34   13.77    7.76
  -1 -21 -34   15.77   10.98
  -1 -21 -35   10.24    7.76
  -1 -21 -35  -12.06   11.35
   1 -23 -33   17.90    7.34
   1 -23 -32  119.43    9.03
  -1 -23  31   43.36    9.76
   1 -23 -31   46.18    7.16
  -1 -23  31   42.93   10.37
   1 -23 -30   68.58    7.34
  -1 -23  30   44.09   10.14
  -1 -23  30   40.97    9.29
  -1 -23  30   51.03    9.50
  -1 -23  29  200.81   12.30
  -1 -23  29  175.05   12.01
  -1 -23  29  187.69   12.35
   1 -23 -29  190.13    9.97
  -1  23  29  167.58   14.03
  -1  23  28    2.07   10.90
  -1 -23  28   21.54    9.34
  -1 -23  28    6.38    8.59
  -1 -23  28   14.04    8.81
   1 -23 -28   21.63    5.96
  -1 -23  27   90.61    9.77
  -1  23  27   67.34    9.44
   1 -23 -27   75.31    6.75
  -1  23  27   78.85   11.24
  -1 -23  27   61.97    9.37
  -1  23  26   -4.88    8.54
  -1  23  26    4.35   10.47
  -1 -23  26    1.15    8.73
   1 -23 -26    7.16    5.54
  -1 -23  26    4.91    8.38
  -1  23  25   19.15    8.58
  -1  23  25   -3.55   10.19
  -1 -23  25    1.63    8.20
   1 -23 -25   10.40    5.29
  -1 -23  25    7.15    8.39
  -1 -23  24   30.92    8.44
  -1  23  24   53.68    8.98
   1 -23 -24   50.51    5.54
   1  23 -24   32.52    8.62
  -1 -23  24   38.83    8.71
  -1  23  24   34.08   10.56
  -1  23  23    3.98   10.25
  -1 -23  23   16.30    8.58
  -1 -23  23   17.22    8.35
  -1  23  23    9.29    7.96
   1  23 -23   -1.00    8.48
  -1 -23  22   21.63    8.68
  -1  23  22   18.79   10.17
   1  23 -22   21.32    7.80
  -1  23  22   22.23    7.50
  -1 -23  22   18.72    7.79
  -1 -23  21   74.59    8.72
  -1  23  21   50.46   10.28
  -1  23  21   54.84    8.20
   1  23 -21   58.09    8.74
  -1 -23  21   76.47    9.35
  -1  23  20   -7.38    7.90
   1  23 -20   -2.09    8.17
  -1 -23  20   -1.39    7.69
  -1 -23  20    2.29    8.63
  -1  23  20   -8.20    9.61
  -1  23  19   40.87   10.21
   1  23 -19   35.17    7.77
  -1 -23  19   27.34    8.66
  -1  23  19   33.23    7.55
  -1 -23  19   36.75    7.83
  -1 -23  18   11.74    7.71
  -1  23  18   -7.86    9.54
   1  23 -18  -14.39    7.63
  -1 -23  18  -13.94    8.40
  -1  23  18   -5.93    7.52
  -1  23  17   -4.92    6.95
  -1 -23  17   -7.36    7.08
  -1  23  17    9.04    9.63
  -1 -23  17   -8.02    8.71
   1  23 -17   -7.20    7.69
  -1  23  16   19.52    6.87
  -1  23  16   17.06    9.46
  -1 -23  16   14.27    7.07
   1  23 -16   14.48    7.36
  -1 -23  16   17.42    8.93
  -1 -23  15   21.99    6.99
  -1 -23  15    5.00    8.91
  -1  23  15   17.86    7.15
   1  23 -15   11.48    7.30
  -1  23  15   18.52    8.86
   1  23 -14    3.52    6.92
  -1  23  14   -2.53    6.58
  -1 -23  14    2.42    6.72
  -1  23  14  -10.02    8.99
  -1 -23  14   14.58    8.37
   1  23 -13    7.07    6.91
  -1 -23  13    0.61    6.84
  -1  23  13    5.44    6.43
  -1 -23  13   10.08    8.32
  -1 -23  12    8.83    8.04
  -1 -23  12   19.53    6.86
  -1  23  12   18.62    6.36
   1  23 -12   12.34    6.63
  -1  23  11    1.67    6.05
  -1 -23  11    9.17    8.36
  -1  23  11    0.78    5.47
   1  23 -11    4.68    6.31
  -1  23  10  121.97    7.67
  -1  23  10  129.08    8.00
  -1 -23  10  128.63   10.10
   1  23 -10  117.95    8.38
   1  23  -9   -1.94    6.27
  -1  23   9    6.26    5.15
  -1  23   9    5.50    5.41
  -1 -23   9  -10.58    8.34
  -1  23   8   -1.15    5.26
  -1  23   8    7.67    5.39
  -1 -23   8    5.27    8.21
   1  23  -8    7.12    5.89
  -1 -23   7    9.31    8.10
  -1  23   7   10.69    5.18
  -1  23   7    8.76    5.47
   1  23  -7    8.78    5.99
  -1  23   6    5.94    5.15
   1  23  -6   11.28    5.89
  -1  23   6    9.53    5.10
  -1 -23   6    4.10    8.10
  -1 -23   5   38.59    8.33
  -1  23   5   35.08    5.42
   1  23  -5   37.19    6.03
  -1  23   5   40.08    6.02
   1  23  -4   39.69    6.01
  -1  23   4   32.24    5.54
  -1 -23   4   44.56    8.11
  -1  23   4   33.73    5.36
  -1  23   3    9.16    4.84
  -1  23   3    9.70    5.39
   1  23  -3   10.59    5.79
   1  23  -2   44.54    6.13
  -1  23   2   55.42    5.68
   1  23  -2   52.45    5.07
  -1  23   2   49.91    5.35
   1  23  -1  216.46   10.67
  -1  23   1  226.89   10.12
  -1  23   1  229.46   10.65
   1  23  -1  218.53   10.13
   1  23   0   23.59    4.87
  -1  23   0   23.92    5.27
  -1  23   0   18.08    4.60
   1  23   0   21.76    5.62
  -1  23  -1  313.03   12.99
  -1  23  -1  307.77   13.36
   1  23   1  312.57   13.22
   1  23   1  294.46   13.58
  -1  23  -2  285.89   12.18
   1  23   2  284.42   12.56
  -1  23  -2  294.84   12.79
   1 -23   2  301.86   14.49
   1  23   2  283.09   12.86
   1  23   3   57.86    5.85
  -1  23  -3   54.60    6.02
   1  23   3   51.75    6.19
   1 -23   3   58.48    8.23
  -1  23  -4  292.75   13.14
   1  23   4  305.00   12.96
   1 -23   4  299.53   14.89
   1  23   4  286.92   13.23
   1  23   5   24.55    5.41
  -1  23  -5   22.51    5.82
   1  23   5   18.59    5.78
   1 -23   5   28.98    8.68
   1  23   6    6.04    5.58
   1 -23   6    9.71    8.16
  -1  23  -6   12.86    5.54
   1  23   6    6.69    5.28
   1 -23   7   21.22    8.55
  -1  23  -7   16.10    5.77
   1  23   7   15.21    5.44
   1  23   7   14.80    5.52
   1  23   8    4.99    5.36
   1  23   8    9.63    5.70
  -1  23  -8   13.14    5.80
   1  23   8   14.35    8.61
   1 -23   8    2.26    8.39
   1  23   9    7.77    8.57
  -1  23  -9    3.27    5.97
   1  23   9    6.84    5.81
   1 -23   9   -0.85    8.26
   1  23   9   -3.22    5.65
   1  23  10   22.25    6.07
   1  23  10   22.59    6.08
   1 -23  10   25.26    8.36
  -1  23 -10   28.98    6.29
   1 -23  11   -3.64    8.09
   1  23  11   -3.22    6.16
  -1  23 -11   -4.01    6.36
   1  23  12    6.00    6.36
   1 -23  12   -0.94    8.35
  -1  23 -12    5.65    6.71
   1 -23  12    5.61    6.74
   1  23  13   32.23    6.76
   1 -23  13   39.21    6.92
  -1  23 -13   33.39    7.10
   1 -23  13   28.54    8.72
   1 -23  14    3.56    6.60
   1 -23  14    3.31    8.28
  -1  23 -14    5.84    7.00
   1  23  14    5.93    6.63
   1 -23  15   59.66    8.80
   1 -23  15   46.22    7.36
  -1  23 -15   53.51    7.63
   1  23  15   34.44    7.70
   1  23  16   45.03    7.33
   1 -23  16   45.92    7.53
   1 -23  16   40.23    9.27
  -1  23 -16   44.36    7.66
   1  23  16   43.68    9.78
   1  23  17   12.86    9.38
   1  23  17    8.99    8.01
   1 -23  17   22.76    7.53
   1 -23  17   17.51    9.11
  -1  23 -17   -1.88    7.64
   1 -23  18  224.54   13.07
   1  23  18  210.37   13.67
  -1  23 -18  228.49   12.35
   1 -23  18  225.92   12.04
   1  23  18  220.30   12.20
   1 -23  19   61.25    9.23
   1 -23  19   69.31    8.40
  -1  23 -19   57.66    8.45
   1  23  19   62.34    8.24
   1  23  19   67.55   10.20
  -1  23 -20   11.81    7.58
   1 -23  20   19.07    7.55
   1  23  20   22.77   10.14
   1 -23  20   12.57    8.82
   1  23  20   16.77    8.39
   1  23  21   39.92    8.32
   1 -23  21   44.39    9.39
   1 -23  21   39.16    7.86
   1  23  21   52.59   10.42
  -1  23 -21   25.88    8.48
   1 -23  22    6.25    9.02
   1 -23  22   21.36    8.05
   1  23  22   -5.38    7.86
   1  23  22   -8.09   10.13
  -1  23 -22    2.10    7.68
   1 -23  23   -0.97    7.98
   1  23  23   -1.23   10.40
   1 -23  23   -2.38    8.52
   1  23  23   -6.75    8.35
   1 -23  24    4.85    8.24
   1 -23  24    5.35    8.63
   1  23  24    0.42   10.44
  -1 -23 -24   14.67    5.11
   1  23  24   23.62    8.35
   1  23  25    0.11   10.56
  -1 -23 -25   11.94    5.70
   1 -23  25    2.89    8.35
   1  23  25   -1.16    8.50
   1 -23  25    5.81    8.52
   1  23  26   54.42   10.99
  -1 -23 -26   58.40    6.47
   1  23  26   51.68    9.09
   1 -23  26   56.32    9.29
   1 -23  26   51.11    9.18
  -1 -23 -27    5.56    6.09
   1  23  27   10.54   11.09
   1  23  27   15.39    9.01
   1 -23  27    5.34    8.56
   1 -23  27   18.35    8.83
   1 -23  27   13.35    8.58
   1 -23  28    4.60    9.09
   1  23  28   14.28    9.67
   1 -23  28    9.22    8.80
   1 -23  28   19.22    8.95
   1  23  28   16.20   11.09
  -1 -23 -28    3.41    6.24
  -1 -23 -29   25.40    6.35
   1  23  29    6.06    9.06
   1 -23  29   24.26    9.45
   1 -23  29   19.10    9.21
   1 -23  29   -4.84    9.59
   1 -23  30  271.61   14.88
   1 -23  30  253.40   14.16
  -1 -23 -30  274.12   12.87
   1 -23  30  262.79   14.67
   1 -23  31   35.61   10.33
   1 -23  31   17.62    9.48
   1 -23  31   10.43    9.76
  -1 -23 -31   46.85    7.53
  -1 -23 -32   57.48    7.75
   1 -23  32   41.04    9.33
   1 -25 -30   66.58    7.39
   1 -25 -29   28.71    6.45
  -1 -25  29   12.90   10.19
  -1 -25  29    3.37    9.44
  -1 -25  28  234.67   13.61
  -1  25  28  213.92   13.24
  -1 -25  28  214.46   13.26
  -1 -25  27   66.98   10.14
  -1  25  27   76.55    9.93
  -1 -25  27   90.16   10.45
  -1 -25  26   18.40    9.77
  -1  25  26   11.68    8.74
  -1 -25  26   14.81    9.07
  -1  25  25   49.00    8.81
  -1 -25  25   46.40    9.59
  -1 -25  25   44.89    9.60
  -1 -25  24   -4.74    8.80
  -1  25  24   -0.14    8.25
  -1  25  24   10.34   10.93
   1  25 -24    4.75    9.07
  -1 -25  24    7.86    9.18
  -1  25  23   46.96    8.65
  -1  25  23   47.31   11.19
   1  25 -23   47.51    9.12
  -1 -25  23   52.62    8.99
  -1 -25  23   49.03    9.76
  -1  25  22   -3.30   10.73
  -1  25  22   -1.49    8.00
   1  25 -22   -3.75    8.69
  -1 -25  22    7.16    9.28
  -1 -25  22   -3.93    8.31
   1  25 -21    1.47    8.25
  -1 -25  21    3.61    8.87
  -1  25  21    0.43   10.75
  -1  25  21   -2.73    7.89
  -1 -25  21    1.25    8.18
   1  25 -20   -5.15    8.21
  -1  25  20   -1.39   10.13
  -1  25  20   -9.74    7.96
  -1 -25  20   -5.64    8.07
  -1 -25  20   -6.80    9.63
   1  25 -19    9.39    8.08
  -1  25  19    2.78    7.83
  -1  25  19    4.21   10.50
  -1 -25  19   -3.99    8.00
  -1 -25  19    8.00    9.34
  -1  25  18   -8.35   10.38
   1  25 -18    9.66    7.94
  -1 -25  18   -2.28    9.52
  -1  25  18    6.28    7.94
  -1 -25  18   -0.08    7.53
  -1  25  17  149.24   12.44
  -1 -25  17  146.26   11.37
   1  25 -17  151.74   10.37
  -1 -25  17  167.79   10.08
  -1  25  17  144.69   10.13
  -1  25  16   11.10    7.64
   1  25 -16   33.92    7.95
  -1  25  16   32.16   10.29
  -1 -25  16   22.73    9.21
  -1 -25  16   33.38    7.67
  -1 -25  15  120.16   10.91
   1  25 -15  142.90    9.44
  -1 -25  15  136.65    9.40
  -1  25  15  120.82    8.93
  -1  25  15  120.54   11.68
  -1  25  14   45.16    7.56
   1  25 -14   37.26    7.61
  -1 -25  14   47.92    9.50
  -1  25  13   13.28    6.87
  -1  25  13   12.63    6.52
  -1 -25  13   31.05    9.09
   1  25 -13   19.58    7.09
   1  25 -12   96.59    8.18
  -1 -25  12  106.05   10.72
  -1  25  12   86.39    7.23
  -1  25  12   88.20    7.78
   1  25 -11   18.37    6.90
  -1 -25  11   12.71    9.67
  -1  25  11    6.37    6.02
  -1  25  11   18.26    6.30
  -1 -25  10    7.33    9.08
  -1  25  10    0.69    5.86
  -1  25  10    9.01    6.25
   1  25 -10    0.77    6.52
  -1 -25   9   55.97    9.22
   1  25  -9   64.72    7.40
  -1  25   9   59.40    6.73
  -1  25   9   62.45    6.57
  -1  25   8    0.33    5.77
  -1  25   8    7.56    5.77
  -1 -25   8   -2.09    8.30
   1  25  -8   -1.31    6.39
  -1 -25   7   -4.83    8.45
  -1  25   7   -2.56    5.66
   1  25  -7    6.73    6.22
  -1  25   7   -0.76    5.53
  -1  25   6   32.40    5.83
   1  25  -6   45.86    6.60
  -1  25   6   37.25    5.91
  -1  25   5    3.90    5.44
   1  25  -5    6.39    6.10
  -1  25   5    4.92    5.62
  -1  25   4   17.59    5.85
  -1  25   4   24.39    5.39
   1  25  -4   19.56    5.98
   1  25  -4   15.62    4.79
  -1  25   3   18.85    5.73
   1  25  -3   23.55    6.24
   1  25  -3   20.41    4.74
  -1  25   3   24.84    5.29
  -1  25   2  275.45   12.83
   1  25  -2  270.28   12.86
   1  25  -2  292.15   12.34
  -1  25   2  285.92   12.44
  -1  25   1   83.88    6.94
   1  25  -1   87.65    7.09
  -1  25   1   91.47    6.40
   1  25  -1   93.84    6.60
  -1  25   0  460.57   19.48
  -1  25   0  479.73   19.21
   1  25   0  470.66   19.53
   1  25   0  478.58   19.24
  -1  25  -1   68.53    6.64
  -1  25  -1   67.25    5.99
   1  25   1   68.12    6.07
   1  25   1   61.73    6.92
   1  25   2   25.71    6.18
  -1  25  -2   31.21    4.90
  -1  25  -2   27.33    5.96
   1  25   2   18.49    5.52
  -1  25  -3    3.37    4.64
   1  25   3    4.12    5.84
   1  25   3    7.01    5.53
   1  25   4   -2.70    5.39
   1 -25   4   -7.63    8.86
  -1  25  -4   -2.66    6.01
   1  25   4   -1.70    6.15
   1  25   5   18.85    5.64
   1 -25   5    5.60    8.57
  -1  25  -5    6.99    6.14
   1  25   5   10.72    6.13
   1  25   6   41.43    6.06
   1  25   6   45.82    6.39
   1 -25   6   54.25    9.39
  -1  25  -6   35.33    6.53
   1  25   7   45.54    6.18
   1 -25   7   26.85    8.93
  -1  25  -7   32.63    6.48
   1  25   7   42.31    6.47
   1 -25   8   -9.11    8.66
   1  25   8   -1.32    6.03
   1  25   8   -3.11    5.93
  -1  25  -8    0.11    6.23
   1  25   9    7.14    6.27
  -1  25  -9   -4.73    6.68
   1 -25   9   -5.36    9.51
   1  25   9    6.72    6.16
   1  25  10    3.38    6.15
   1 -25  10  -12.26    9.71
   1  25  10    1.18    9.38
  -1  25 -10   -2.48    6.52
   1  25  10    0.40    6.52
   1  25  11    5.20    6.02
   1 -25  11   24.83    9.21
  -1  25 -11   -0.35    6.63
   1  25  11    8.98    6.35
   1  25  12    1.42    6.21
   1 -25  12    8.50    9.44
   1  25  12    1.76    6.77
  -1  25 -12   -9.60    6.99
   1  25  13   72.53    7.49
   1 -25  13   63.85    9.73
  -1  25 -13   64.19    7.77
   1  25  13   59.03    7.62
   1 -25  14   19.38    9.49
   1  25  14   -5.68    7.47
   1 -25  14    2.00    7.15
  -1  25 -14   16.65    7.32
   1 -25  15    1.77    9.21
   1 -25  15   -0.65    7.27
  -1  25 -15   -2.78    7.46
   1  25  15  -16.88    7.79
   1 -25  16   -2.34    7.25
  -1  25 -16    0.66    7.74
   1 -25  16    4.65    9.71
   1  25  16   -2.27    7.52
   1 -25  17    9.22    7.33
   1 -25  17    9.77    9.35
  -1  25 -17    6.15    7.87
   1  25  17    6.58    7.78
   1  25  17   11.33   10.11
   1  25  18   -5.37   10.47
   1  25  18   -2.67    7.91
  -1  25 -18  -12.22    8.69
   1 -25  18   -0.91    7.63
   1 -25  18  -22.56    9.61
   1  25  19   44.08    8.42
   1  25  19   48.80   10.85
   1 -25  19   39.64    8.06
  -1  25 -19   50.77    8.60
   1 -25  19   33.39    9.81
   1  25  20  139.46   10.27
   1 -25  20  150.93   11.65
   1  25  20  121.35   12.46
  -1  25 -20  128.73   10.42
   1 -25  20  138.14    9.86
   1 -25  21   -1.03    9.65
   1  25  21   -7.16   10.79
   1 -25  21    7.27    8.15
  -1  25 -21    0.53    8.21
   1  25  21    0.07    8.32
  -1  25 -22   56.07    9.23
   1 -25  22   61.94    9.76
   1  25  22   55.52    8.94
   1 -25  22   58.78    8.83
   1  25  22   41.94   10.90
   1  25  23    8.26    8.56
   1 -25  23   17.20    8.49
   1  25  23    2.54   10.61
   1 -25  23    4.02    8.97
   1  25  24    5.26   10.83
   1 -25  24   -6.19    8.63
   1  25  24   -4.68    8.56
   1 -25  24   -2.81    9.15
   1 -25  25    6.06    9.41
   1  25  25   10.49    8.71
   1 -25  25   -0.89    9.36
   1  25  26   17.65    8.96
   1 -25  26   37.03    9.49
   1 -25  26   26.60    9.09
   1  25  27    0.47    9.61
   1 -25  27   10.76    9.68
   1 -25  27    2.60    9.16
   1 -25  28   22.30    9.93
   1  25  28   15.34    9.99
   1 -25  28   30.75   10.09
   1 -25  28   32.67    9.68
   1 -25  29   47.92   10.11
   1 -25  29   48.02   10.74
   1  25  29   35.38   10.20
   1 -25  29   27.92   10.37
  -1 -25 -29   45.03    6.87
  -1 -27  26   33.02   10.03
  -1 -27  26   21.41    9.80
  -1 -27  25    8.68   10.00
  -1 -27  25   16.23    9.51
   1  27 -24   20.05    9.49
  -1 -27  24   12.28    9.13
  -1  27  24   15.16    8.87
  -1 -27  24    4.44   10.08
  -1 -27  23    2.36    9.93
  -1  27  23   -5.27    8.53
  -1 -27  23    5.40    8.84
   1  27 -23   -0.50    9.28
   1  27 -22   14.58    9.12
  -1  27  22   16.74    8.60
  -1 -27  22   16.97    8.78
  -1 -27  22    4.11    9.68
  -1  27  21   70.67    8.98
  -1 -27  21   68.90    9.63
   1  27 -21   78.74    9.75
  -1 -27  21   73.15   10.47
   1  27 -20   67.83    9.25
  -1 -27  20   70.83    9.35
  -1 -27  20   54.68   10.16
  -1  27  20   65.62    9.28
  -1  27  19  128.84   12.85
  -1  27  19  117.06    9.97
  -1 -27  19  130.71   11.60
  -1 -27  19  127.73   10.39
   1  27 -19  129.81    9.98
  -1 -27  18   39.13   10.19
   1  27 -18   38.18    8.89
  -1  27  18   38.62    8.57
  -1 -27  18   33.02    8.77
  -1  27  18   49.46   11.75
   1  27 -17   85.14    8.99
  -1  27  17   56.35   11.61
  -1 -27  17  101.15   10.77
  -1  27  17   70.05    8.74
  -1  27  16  216.19   11.82
  -1 -27  16  204.37   13.56
   1  27 -16  191.65   12.13
  -1  27  16  217.61   11.22
  -1  27  15   53.32    7.16
  -1  27  15   61.79    8.33
  -1 -27  15   61.63   10.32
   1  27 -15   55.84    8.50
  -1  27  14    2.67    7.52
  -1  27  14    1.14    6.55
   1  27 -14    4.22    7.67
  -1 -27  14    7.26    9.36
  -1 -27  13   47.92   10.27
  -1  27  13   38.52    7.71
  -1  27  13   35.38    6.78
   1  27 -13   29.64    7.68
   1  27 -12    4.02    7.27
  -1  27  12    2.19    7.15
  -1 -27  12    4.10    9.57
  -1  27  12   -4.53    6.26
  -1  27  11    4.62    6.72
  -1 -27  11   -2.50    9.54
   1  27 -11   -8.90    7.26
  -1  27  11   -1.96    6.16
  -1  27  10    8.72    6.65
  -1 -27  10   23.29    9.18
  -1  27  10    7.79    6.38
  -1 -27   9   10.42    9.23
   1  27  -9    6.15    6.89
  -1  27   9    9.46    6.20
  -1  27   9    6.09    6.39
  -1  27   8    0.06    5.85
   1  27  -8    2.53    7.08
  -1  27   8   -0.16    6.11
  -1  27   7    1.84    6.21
  -1  27   7   -1.37    5.95
   1  27  -7    2.09    6.55
  -1  27   6   30.86    6.21
   1  27  -6   34.75    6.66
  -1  27   6   40.03    6.44
  -1  27   5   76.08    6.93
  -1  27   5   71.01    6.80
   1  27  -5   67.72    7.60
   1  27  -5   76.99    6.16
   1  27  -4   66.18    7.46
   1  27  -4   76.86    6.30
  -1  27   4   70.16    6.90
  -1  27   4   72.98    6.83
  -1  27   3    0.86    5.80
   1  27  -3    6.91    6.37
  -1  27   3    1.50    6.08
   1  27  -3    2.23    5.09
  -1  27   2    1.00    6.40
  -1  27   2    6.94    5.73
   1  27  -2    6.70    6.66
   1  27  -2    1.20    5.73
   1  27  -1  106.02    7.31
  -1  27   1  112.50    7.61
  -1  27   1  106.13    7.23
   1  27  -1  109.68    7.87
   1  27   0   35.51    6.36
  -1  27   0   36.28    5.54
   1  27   0   39.83    6.00
  -1  27   0   23.10    6.83
   1  27   1   42.39    7.06
   1  27   1   43.55    6.03
  -1  27  -1   58.74    6.01
  -1  27  -1   54.70    6.75
  -1  27  -2  208.88   10.33
   1  27   2  191.95   10.41
   1  27   2  196.70   10.07
  -1  27  -2  197.36    9.71
   1  27   3   31.50    6.52
  -1  27  -3   38.56    5.46
  -1  27  -3   35.86    6.41
   1  27   3   32.34    6.65
  -1  27  -4   59.82    5.79
   1  27   4   61.57    6.89
  -1  27  -4   51.44    6.90
   1  27   4   62.22    7.11
  -1  27  -5   16.80    4.92
  -1  27  -5   20.08    6.31
   1  27   5   22.37    6.05
   1  27   5   21.13    6.38
   1  27   6   -0.30    6.47
  -1  27  -6   -8.02    6.43
   1 -27   6    2.19    9.34
   1  27   6    5.12    6.37
   1  27   7   25.86    6.31
  -1  27  -7    8.73    6.76
   1  27   7   19.19    6.71
   1 -27   7   -2.10   10.00
  -1  27  -8    0.87    6.66
   1  27   8    1.00    6.59
   1 -27   8   -0.89    9.74
   1  27   8    5.70    6.48
   1  27   9    1.46    6.28
   1  27   9   -1.19    6.81
   1 -27   9   -2.06    9.81
  -1  27  -9   -0.76    6.81
   1 -27  10   22.41   10.14
   1  27  10   19.14    6.87
  -1  27 -10   29.14    7.08
   1  27  10    9.08    6.39
   1  27  11   51.88    7.32
   1  27  11   45.75    7.11
   1 -27  11   51.73   10.53
  -1  27 -11   64.14    7.85
   1  27  12    5.62    7.05
   1 -27  12    8.09    9.88
  -1  27 -12   11.26    7.59
   1  27  12    7.39    6.67
   1 -27  13  150.85   11.89
   1  27  13  159.22    9.90
   1  27  13  138.14    9.20
  -1  27 -13  148.39    9.96
   1 -27  14  232.91   13.91
   1  27  14  222.44   12.23
  -1  27 -14  217.94   12.04
   1  27  14  225.16   11.93
   1  27  15  291.76   14.63
  -1  27 -15  316.60   15.19
   1  27  15  333.76   15.14
   1 -27  15  306.10   16.51
   1 -27  16   12.22    9.74
  -1  27 -16   34.60    8.17
   1  27  16   28.20    8.19
   1  27  16   20.59    7.03
   1  27  17   61.17    8.65
   1 -27  17   60.58    8.58
   1 -27  17   77.49   10.86
  -1  27 -17   66.13    9.02
   1  27  18  208.30   14.92
   1 -27  18  218.23   12.25
   1 -27  18  207.12   13.51
   1  27  18  214.07   12.33
  -1  27 -18  213.73   12.12
   1 -27  19    3.05    8.54
   1  27  19   14.15    8.85
   1 -27  19   13.61    9.95
  -1  27 -19    4.58    8.23
   1 -27  20   51.83   10.49
   1 -27  20   37.13    8.53
  -1  27 -20   37.84    8.78
   1  27  20   40.87    8.97
   1 -27  21   27.30    8.78
  -1  27 -21   40.46    8.82
   1 -27  21   36.90   10.16
   1  27  21   28.38    9.07
   1 -27  22   -4.08    9.75
   1 -27  22  -11.06    8.74
   1  27  22   -0.37    9.20
  -1  27 -22    7.90    9.08
   1  27  23   -1.97    9.47
   1 -27  23   -5.65    8.96
   1 -27  23    3.55    9.93
   1 -27  24   24.85    9.50
   1  27  24   19.82    9.59
   1 -27  24   27.45   10.26
   1 -27  25   -4.03    9.91
   1 -27  25    5.71    9.53
   1  27  25    5.92    9.53
   1 -27  26   12.38    9.59
   1 -27  26   14.39   10.30
  -1 -29  22    0.83   10.60
   1  29 -22   10.11    9.37
  -1 -29  22   11.72    9.85
  -1 -29  21   73.69   10.18
   1  29 -21   63.03   10.04
  -1 -29  21   70.87   11.17
  -1  29  20   76.73    8.30
  -1 -29  20   59.92   11.14
   1  29 -20   70.79    9.96
   1  29 -19  221.19   12.72
  -1  29  19  202.02   11.75
  -1 -29  19  206.64   14.01
   1  29 -18   19.74    9.30
  -1  29  18   14.54    7.43
  -1 -29  18    3.81   10.56
  -1 -29  17   54.71   11.06
   1  29 -17   59.58    9.10
  -1  29  17   52.28    8.11
  -1  29  16  123.99    9.71
  -1 -29  16  109.77   11.65
  -1  29  16  116.96    9.09
   1  29 -16  112.16   10.27
   1  29 -15    1.76    7.77
  -1 -29  15    4.87   10.40
  -1  29  15    6.05    7.95
  -1  29  15    4.40    7.26
   1  29 -14   40.52    8.18
  -1  29  14   34.03    8.07
  -1  29  14   32.15    7.21
  -1 -29  14   35.57   10.16
  -1 -29  13   17.51   10.29
  -1  29  13   26.36    8.08
  -1  29  13   27.69    7.39
   1  29 -13   29.38    7.95
  -1  29  12   71.37    7.57
   1  29 -12   61.42    7.99
  -1  29  12   58.80    8.27
  -1  29  11   14.11    7.15
  -1  29  11   18.15    6.69
   1  29 -11   18.22    7.21
   1  29 -10   -6.74    7.31
  -1  29  10   -1.27    7.00
  -1  29  10    1.06    6.66
  -1  29   9    9.89    7.48
   1  29  -9    5.33    6.82
  -1  29   9   10.56    6.51
   1  29  -8    0.58    7.18
  -1  29   8    3.41    6.36
  -1  29   8   -1.18    7.04
   1  29  -7    1.94    5.29
  -1  29   7    4.01    6.88
   1  29  -7    1.32    6.71
  -1  29   7    4.85    6.35
   1  29  -6   17.82    6.40
  -1  29   6   24.85    6.42
   1  29  -6   13.55    5.63
  -1  29   6   18.32    6.58
   1  29  -5   -1.75    5.63
  -1  29   5    2.28    6.30
   1  29  -5    1.85    6.98
  -1  29   5   -1.01    6.32
   1  29  -4   16.23    6.98
  -1  29   4    8.43    6.46
   1  29  -4    3.61    5.88
  -1  29   4    2.08    6.44
  -1  29   3    0.61    6.40
   1  29  -3    0.59    5.88
   1  29  -3   -0.06    6.56
  -1  29   3   -1.85    6.25
   1  29  -2    5.90    6.88
  -1  29   2   13.56    6.22
   1  29  -2   12.54    6.12
  -1  29   2   19.01    6.28
   1  29  -1   12.85    6.47
   1  29  -1   10.46    6.01
  -1  29   1    6.02    6.20
  -1  29   1    9.64    6.52
  -1  29   0   -4.56    6.38
   1  29   0    7.48    6.26
  -1  29   0    3.41    6.37
   1  29   0    1.98    6.60
   1  29   1   46.21    7.03
  -1  29  -1   53.00    6.59
  -1  29  -1   56.81    6.92
   1  29   1   52.51    6.58
   1  29   2  106.42    8.00
  -1  29  -2  106.53    7.49
   1  29   2  105.93    7.79
  -1  29  -2  108.92    8.04
  -1  29  -3   -4.63    6.50
  -1  29  -3   -3.01    5.62
   1  29   3    0.36    6.69
   1  29   3   -0.29    6.43
   1  29   4  -10.04    6.57
  -1  29  -4   -1.44    6.67
  -1  29  -4   -7.42    5.69
   1  29   4    0.82    6.61
   1  29   5   10.03    6.42
   1  29   5   14.73    6.70
  -1  29  -5   15.19    6.54
  -1  29  -5   16.14    5.58
   1  29   6   27.89    6.62
   1  29   6   23.94    6.73
  -1  29  -6   22.74    5.65
  -1  29  -6   19.84    6.93
  -1  29  -7    5.06    5.20
   1  29   7    6.88    6.70
  -1  29  -7    2.34    6.59
   1  29   7   12.44    6.60
   1  29   8   18.11    6.65
   1  29   8    9.59    7.12
  -1  29  -8   17.18    7.05
   1  29   9    8.22    6.39
   1 -29   9    4.49    9.77
   1  29   9    7.01    6.89
  -1  29  -9    2.54    6.84
   1  29  10   35.30    6.79
   1  29  10   33.81    7.56
   1 -29  10   36.06   10.08
  -1  29 -10   24.02    7.25
   1  29  11   71.19    8.00
   1 -29  11   66.69   10.95
   1  29  11   57.44    7.45
  -1  29 -11   67.39    8.36
   1 -29  12    4.94   10.40
   1  29  12    9.28    6.99
  -1  29 -12   12.59    8.09
   1  29  12   17.56    7.66
   1  29  13  321.14   14.85
   1  29  13  295.96   14.33
   1 -29  13  303.31   16.68
  -1  29 -13  303.28   14.86
   1 -29  14  287.25   16.23
   1  29  14  296.13   14.34
   1  29  14  278.59   13.67
  -1  29 -14  270.68   14.19
   1  29  15  196.47   11.59
   1 -29  15  180.89   13.75
  -1  29 -15  172.14   11.17
   1  29  15  183.17   10.91
  -1  29 -16  110.20    9.97
   1  29  16  122.48   10.21
   1 -29  16  122.06   12.17
   1  29  16  121.39    9.09
  -1  29 -17    7.58    8.91
   1  29  17   10.76    9.04
   1  29  17   15.17    7.73
   1 -29  17    1.92   10.96
   1 -29  18   61.02   11.25
   1  29  18   46.27    8.08
  -1  29 -18   49.74    9.16
   1  29  19   12.76    7.60
   1 -29  19   20.24   10.84
  -1  29 -19   21.29    8.65
  -1  29 -20   23.33    9.14
   1 -29  20   36.51   11.09
  -1  29 -21   -3.54    9.35
   1 -29  21   -1.56    9.64
   1 -29  21    1.06   10.71
   1  31 -15  162.51   11.79
   1  31 -14   46.86    9.02
   1  31 -13    3.92    8.23
   1  31 -12   70.67    8.76
   1  31 -11    7.60    7.91
  -1  31  11    2.91    6.96
  -1  31  10    7.03    6.68
   1  31 -10   11.60    7.81
   1  31  -9    8.16    6.23
   1  31  -9    8.91    7.52
  -1  31   9   13.42    7.06
   1  31  -8   37.84    6.62
   1  31  -8   31.12    7.70
  -1  31   8   29.91    6.87
   1  31  -7    6.85    6.15
  -1  31   7    7.84    6.98
   1  31  -7   18.99    7.57
  -1  31   6   28.97    6.99
   1  31  -6   29.11    7.81
   1  31  -6   39.23    6.24
   1  31  -5    8.77    6.10
  -1  31   5   -6.76    6.62
   1  31  -5   -7.24    7.32
   1  31  -4    4.30    7.10
   1  31  -4    7.16    6.29
  -1  31   4    6.39    6.81
  -1  31   3   -2.98    6.92
   1  31  -3    1.85    7.22
   1  31  -3   -4.08    6.37
   1  31  -2  122.68    9.03
   1  31  -2  122.76    8.37
  -1  31   2  110.94    8.61
   1  31  -1   24.17    6.98
   1  31  -1   30.14    7.16
  -1  31   1   31.60    7.33
   1  31   0  254.52   12.40
  -1  31   0  255.17   12.29
  -1  31   0  252.94   12.57
   1  31   0  248.73   12.76
   1  31   1   25.71    6.99
  -1  31  -1   25.54    7.28
  -1  31  -1   24.20    6.67
   1  31   1   35.85    7.30
  -1  31  -2   23.37    6.39
   1  31   2   21.68    6.77
   1  31   2   26.48    7.26
  -1  31  -2   26.91    7.10
  -1  31  -3   10.98    6.26
  -1  31  -3    8.71    7.30
   1  31   3    3.74    7.14
   1  31   3   15.57    6.94
  -1  31  -4   -7.20    6.16
   1  31   4   -4.01    7.14
   1  31   4   -6.45    6.89
  -1  31  -4   -8.16    6.98
  -1  31  -5    2.86    5.97
   1  31   5    9.54    7.19
  -1  31  -5    0.49    7.03
   1  31   5   -8.74    7.18
  -1  31  -6    7.27    6.13
  -1  31  -6    3.67    7.07
   1  31   6   -1.10    7.09
   1  31   7    4.51    6.98
  -1  31  -7    3.88    7.12
  -1  31  -7   11.35    5.83
  -1  31  -8    5.59    5.72
  -1  31  -8    2.30    7.41
   1  31   8    6.14    6.92
  -1  31  -9   17.60    5.86
   1  31   9   27.58    7.02
  -1  31  -9   30.68    7.73
   1  31  10   16.88    7.39
  -1  31 -10   22.88    7.69
   1  31  11   57.47    7.87
  -1  31 -11   59.44    8.71
   1  31  12   56.79    7.83
  -1  31 -12   41.42    8.51
   1  31  13    2.31    7.24
  -1  31 -13   -0.57    8.12
  -1  31 -14   12.59    8.63
   1 -31  14   -1.09   11.31
   1  31  14   -4.26    7.80
  -1  31 -15   10.04    8.71
   1 -31  15   -3.37   11.34
   2   0 -46   23.90   11.57
   2   0 -45   14.17   11.29
   2   0 -44   15.68   10.38
   2   0 -44   -5.90    8.21
   2   0 -43   19.38   10.39
   2   0 -43    0.93    8.02
   2   0 -42   16.71   10.23
   2   0 -42   21.51    8.18
  -2   0  42    9.31    9.40
  -2   0  41    9.24    9.09
   2   0 -41   -7.49    9.25
   2   0 -41   -5.55    7.84
   2   0 -40   -0.69    8.90
   2   0 -40    4.23    7.88
  -2   0  40    4.23    8.74
   2   0 -39    5.33    7.65
  -2   0  39   -4.95    8.58
   2   0 -39   -1.34    9.19
   2   0 -38    0.92    8.46
  -2   0  38   -1.78    8.42
   2   0 -38   -1.23    7.35
   2   0 -37    6.17    8.11
  -2   0  37   -2.05    7.96
   2   0 -37   -2.68    7.36
  -2   0  36   25.85    8.19
   2   0 -36   31.94    7.62
   2   0 -36   28.08    8.37
   2   0 -35   26.69    8.25
   2   0 -35   13.55    7.08
  -2   0  35   26.22    7.98
   2   0 -34  141.08    9.25
  -2   0  34  134.71    9.69
   2   0 -34  148.27   10.03
   2   0 -33   43.88    7.40
   2   0 -33   57.09    8.44
  -2   0  33   81.89    8.31
   2   0 -32  397.07   17.73
   2   0 -32  407.73   17.00
  -2   0  32  376.53   17.37
   2   0 -31   23.77    7.31
   2   0 -31   44.34    6.68
   2   0 -30  525.47   20.85
  -2   0  30  447.95   20.44
   2   0 -30  496.49   19.99
   2   0 -29   32.43    5.89
  -2   0  29   47.69    6.85
   2   0 -29   25.23    6.83
  -2   0  28  301.38   13.00
   2   0 -28  266.99   13.09
   2   0 -28  276.72   12.46
   2   0 -27    7.87    5.65
  -2   0  27   16.70    5.90
   2   0 -27    2.89    4.95
  -2   0  26   13.85    5.33
   2   0 -26    8.25    4.67
   2   0 -26    5.54    5.88
   2   0 -25   -3.58    4.48
  -2   0  25   -7.04    5.32
   2   0 -25   -4.07    5.18
   2   0 -24   12.29    4.55
   2   0 -24   28.48    5.20
   2   0 -23   -2.67    3.93
  -2   0  23    9.06    4.67
   2   0 -23   -0.25    5.04
   2   0 -22   32.41    4.53
  -2   0  22   26.98    4.42
   2   0 -22   21.18    4.61
   2   0 -21    3.11    3.97
   2   0 -21   -5.85    5.08
  -2   0  21    4.09    4.28
   2   0 -20   12.91    3.97
  -2   0  20   11.67    5.04
  -2   0  19    3.73    4.72
   2   0 -19    2.18    4.14
   2   0 -18  538.34   20.37
  -2   0  18  492.54   20.76
  -2   0  17   -2.35    3.90
   2   0 -17   12.14    3.75
  -2   0  16   86.35    5.79
   2   0 -16   94.75    5.21
   2   0 -15    2.92    2.66
   2   0 -14  663.73   25.45
   2   0 -13   -2.75    1.94
   2   0 -12   -7.56    2.12
   2   0 -10    5.67    1.86
   2   0  -9    4.11    1.58
   2   0  -8 2867.26  104.55
  -2   0   8 2591.34  104.65
   2   0  -7   15.60    1.40
  -2   0   7   12.00    1.96
   2   0  -6 1216.39   46.06
   2   0   4  274.26   10.54
   2   0   5    0.78    1.23
   2   0   6 1034.53   37.22
  -2   0  -6  924.17   37.22
   2   0   7   11.63    2.32
  -2   0  -7   11.34    2.04
   2   0   8  184.93    7.53
  -2   0  -8  183.86    7.56
   2   0   9    2.27    2.34
  -2   0  -9   -8.45    2.66
   2   0  10    9.30    2.51
  -2   0 -10   20.76    2.45
   2   0  11   -5.32    2.51
  -2   0 -11   10.72    2.44
   2   0  12   90.39    4.57
  -2   0 -12   97.11    4.72
  -2   0 -13   -0.23    2.58
   2   0  13   -4.42    2.75
  -2   0 -14    8.63    3.24
   2   0  14   15.84    3.26
   2   0  15   -2.51    3.69
  -2   0 -15   -0.03    3.63
  -2   0 -16 1165.15   43.25
   2   0  16 1097.02   43.12
  -2   0 -17    7.88    4.47
   2   0  17    8.34    4.01
  -2   0 -18  293.79   12.00
   2   0  18  272.97   11.94
   2   0  19   49.05    5.00
  -2   0 -19   78.04    5.73
  -2   0 -20 1810.19   69.04
  -2   0 -21    9.90    4.80
  -2   0 -22  400.24   16.34
  -2   0 -23    8.46    4.63
  -2   0 -24   10.34    4.57
  -2   0 -25   -0.75    4.72
  -2   0 -26   -6.50    5.05
  -2   0 -27   26.63    5.61
   2   0  28  304.26   14.39
  -2   0 -28  327.21   13.87
   2   0  29   42.10    7.15
  -2   0 -29   30.25    6.43
  -2   0 -30  303.84   13.39
   2   0  30  270.18   13.57
  -2   0 -31   43.55    7.56
   2   0  31   46.12    7.54
   2   0  32  154.31   10.02
  -2   0 -32  166.47    9.90
   2   0  33   41.18    7.79
  -2   0 -33   13.01    7.95
  -2   0 -33   26.84    7.59
   2   0  34  273.77   13.37
  -2   0 -34  265.95   12.98
  -2   0 -34  232.06   13.31
   2   0  35   37.75    8.26
  -2   0 -35   27.80    8.43
  -2   0 -35   16.86    7.64
  -2   0 -36    0.64    8.24
  -2   0 -36   12.01    8.07
   2   0  36   13.07    8.21
   2   0  37   -0.16    8.51
  -2   0 -37   15.94    8.64
  -2   0 -37    1.76    7.76
  -2   0 -38    7.15    8.87
  -2   0 -38   11.79    7.81
  -2   0 -39   -2.49    8.96
  -2   0 -39   -1.06    7.84
  -2   0 -40   -1.09    8.29
   2   0  40   -5.48    8.94
  -2   0 -40    6.88    9.65
  -2   0 -41    3.69    9.33
  -2   0 -41    1.10    8.35
   2   0  41   -4.27    9.30
  -2   0 -42    8.62    8.52
  -2   0 -42    5.31    9.88
   2   0  42   17.89    9.32
  -2   0 -43   -3.79    8.70
  -2   0 -43    6.99   10.32
  -2   0 -44   26.36    8.68
  -2   0 -44   12.61   10.92
  -2   0 -45   11.95   11.28
   2   2 -46   -3.57   11.66
   2  -2 -46    7.92   11.29
   2  -2 -45   12.67    9.38
   2   2 -45    3.70   10.95
   2  -2 -45    6.96   10.44
   2  -2 -44   18.96    9.44
   2  -2 -44   27.77   10.48
   2  -2 -43   -0.14    8.50
   2  -2 -43   20.31   10.24
   2   2 -43   16.36   10.55
  -2   2  43   23.08    9.83
   2  -2 -42   -5.52    8.57
   2   2 -42    2.72   10.11
  -2  -2  42   -0.55    8.97
   2  -2 -42   22.55   10.03
  -2   2  42    3.16    9.06
   2   2 -41   -4.28    9.99
  -2  -2  41   -2.59    9.32
   2  -2 -41    3.90    8.23
  -2   2  41   11.09    9.07
   2  -2 -41   -4.87    9.65
   2   2 -40   26.25    9.49
  -2   2  40   30.73    9.27
   2  -2 -40    3.14    7.94
   2  -2 -40    2.47    9.10
  -2  -2  40    5.58    8.80
   2  -2 -39   56.15    9.64
   2   2 -39   -7.09    8.88
  -2   2  39   41.07    9.07
   2  -2 -39    0.52    8.05
  -2  -2  38   29.83    8.42
  -2   2  38   11.24    8.75
   2   2 -38   36.37    8.73
   2  -2 -38   32.32    7.81
   2  -2 -38   30.05    8.96
   2   2 -37   58.87    7.26
  -2  -2  37   61.25    8.94
  -2   2  37   51.50    9.04
   2  -2 -37   63.98    8.39
   2   2 -37   65.65    9.02
   2  -2 -37   62.18    9.11
  -2   2  36   99.63    9.65
  -2  -2  36   99.04    9.35
   2   2 -36  103.55    9.89
   2  -2 -36  111.00    9.96
   2  -2 -36  104.11    8.82
   2   2 -36  118.30    8.12
   2   2 -35   26.22    8.13
   2   2 -35   15.09    6.52
  -2  -2  35   16.16    7.68
   2  -2 -35   21.42    7.28
   2  -2 -35   10.51    8.16
  -2   2  35   13.07    7.94
   2  -2 -34    8.61    7.03
   2   2 -34   28.39    6.96
  -2  -2  34   35.81    7.51
  -2   2  34   22.82    7.66
   2   2 -34   11.38    8.19
   2  -2 -34   21.88    8.10
  -2  -2  33  138.59    9.72
   2  -2 -33  156.44    9.99
   2  -2 -33  130.20    8.99
  -2   2  33  137.64    9.59
   2   2 -33  153.80    8.74
   2   2 -33  127.70    9.88
  -2  -2  32   10.06    7.04
  -2   2  32    9.70    7.40
   2   2 -32    9.28    6.37
   2  -2 -32   -3.37    7.52
   2  -2 -32   -0.25    6.71
  -2  -2  31   49.34    7.39
   2   2 -31   26.06    6.34
   2  -2 -31   30.61    7.42
  -2   2  31   33.34    7.45
   2  -2 -31   11.49    6.59
   2   2 -30  295.50   12.58
  -2   2  30  262.75   13.10
   2  -2 -30  278.54   13.27
  -2  -2  30  316.24   13.25
   2  -2 -30  241.72   12.56
   2  -2 -29  507.39   20.13
   2   2 -29  487.37   20.09
   2  -2 -29  527.19   20.71
  -2   2  29  499.72   20.59
  -2  -2  29  454.25   20.46
  -2   2  28   31.32    6.51
  -2  -2  28   49.78    6.60
   2  -2 -28   25.29    5.67
   2  -2 -28   42.57    6.67
  -2   2  27   91.00    7.09
  -2  -2  27  104.39    7.43
   2  -2 -27   95.74    6.51
   2   2 -27  101.84    6.58
   2  -2 -27  103.39    7.01
  -2  -2  26   73.18    6.40
   2  -2 -26   77.99    6.71
   2  -2 -26   64.79    5.73
   2   2 -26   79.63    5.74
  -2  -2  25  127.27    6.98
   2  -2 -25   92.08    7.18
   2  -2 -25   88.79    5.98
   2   2 -25  104.79    6.00
   2  -2 -24   70.40    5.78
  -2  -2  24   77.92    5.86
   2   2 -24   66.19    5.05
   2  -2 -24   65.20    5.35
   2   2 -23    0.07    4.20
   2  -2 -23   -2.20    3.82
   2  -2 -23   -2.80    5.13
  -2  -2  23    0.49    4.91
   2   2 -22    3.96    3.88
  -2  -2  22    7.25    4.69
   2  -2 -22    0.19    4.71
   2  -2 -22    1.54    4.29
   2  -2 -21   75.94    6.00
  -2  -2  21   72.20    4.77
   2   2 -21   70.22    4.84
  -2  -2  21   52.97    5.40
   2  -2 -21   68.73    4.94
   2  -2 -20   57.33    4.40
  -2  -2  20   53.40    4.40
   2  -2 -20   57.68    5.37
   2   2 -20   60.24    4.48
   2  -2 -19  158.45    7.67
  -2  -2  19  162.47    7.30
   2  -2 -19  172.88    8.17
   2   2 -19  158.17    7.64
   2   2 -18  479.73   18.71
  -2  -2  18  473.82   18.59
   2  -2 -18  458.05   19.02
   2  -2 -18  482.13   18.74
   2   2 -17   50.11    4.35
   2  -2 -17   50.49    4.32
  -2  -2  17   46.94    3.82
   2  -2 -17   41.41    4.89
  -2  -2  16  141.04    6.76
   2  -2 -16  155.72    7.07
   2  -2 -16  138.06    7.18
   2   2 -16  150.03    6.74
   2   2 -15  548.00   21.59
   2  -2 -15  531.56   21.80
  -2  -2  15  574.05   21.55
   2  -2 -15  573.43   21.66
   2  -2 -14  121.33    5.87
   2  -2 -14  150.63    6.30
  -2  -2  14  138.81    5.75
   2   2 -14  123.73    5.80
   2   2 -13 2358.67   89.49
   2  -2 -13 2352.49   89.52
  -2  -2  13 2373.01   89.46
   2  -2 -13 2360.41   89.65
  -2  -2  12  452.15   16.91
   2  -2 -12  467.79   17.16
   2   2 -12  408.30   16.95
  -2  -2  11  101.52    4.39
   2   2 -11  108.16    4.48
   2  -2 -11   94.02    4.92
   2  -2 -10    5.54    2.32
   2   2 -10   -0.14    1.83
  -2  -2  10    0.45    1.88
   2   2  -9  239.50    9.28
  -2  -2   9  235.08    9.25
   2  -2  -9  235.12    9.47
   2  -2  -8   91.00    3.79
   2   2  -8   72.48    3.39
  -2  -2   8   71.68    3.39
   2  -2  -7    6.12    1.64
  -2  -2   7   10.44    1.59
  -2  -2   6   15.73    1.35
   2  -2  -6   19.61    1.76
   2  -2  -5  269.26   10.40
  -2   2   4  270.12    9.03
   2  -2  -4  207.22    8.98
  -2   2   3  189.72    7.35
   2  -2   5  228.57    8.95
   2   2   6   89.31    4.30
   2  -2   6   99.79    4.36
  -2   2  -7  255.14    9.72
   2  -2   7  251.31    9.70
   2   2   7  229.54    9.76
  -2  -2  -7  242.93    9.66
  -2   2  -8   56.29    3.28
   2  -2   8   56.77    3.07
  -2  -2  -8   50.88    3.06
   2   2   8   52.81    3.15
   2   2   9   13.22    2.80
  -2  -2  -9    8.02    2.20
   2  -2   9    2.50    2.53
  -2   2  -9    5.22    2.24
   2   2  10    6.89    2.56
   2  -2  10    9.75    2.48
  -2  -2 -10    5.29    2.70
  -2   2 -10    8.35    2.59
  -2  -2 -11   49.14    3.43
   2  -2  11   54.25    3.35
   2   2  11   41.83    3.48
  -2   2 -11   59.28    3.26
  -2  -2 -12  209.39    8.62
  -2   2 -12  206.82    8.61
   2  -2  12  206.12    8.55
  -2   2 -13  255.55   10.08
  -2  -2 -13  230.35    9.94
   2  -2  13  253.78   10.03
   2  -2  14   16.37    3.37
  -2  -2 -14   21.79    3.47
  -2   2 -14    7.49    3.72
  -2  -2 -15 4149.02  160.03
  -2   2 -15 4202.03  160.03
   2  -2  15 4317.33  159.99
  -2   2 -16 1077.31   41.42
  -2  -2 -16 1102.34   41.38
   2  -2  16 1058.52   41.35
  -2  -2 -17  338.37   13.39
  -2   2 -17  330.22   13.53
   2  -2  17  307.96   13.34
  -2   2 -18  365.34   14.77
   2  -2  18  352.69   14.66
  -2  -2 -18  362.27   14.83
  -2   2 -19  332.31   14.10
  -2  -2 -19  342.38   14.07
   2  -2  19  338.51   13.92
  -2  -2 -20   -1.05    4.37
  -2  -2 -20   -3.55    4.48
   2  -2  20   -6.71    4.09
  -2   2 -20    6.18    4.26
  -2  -2 -21   26.54    4.65
  -2   2 -21   37.57    5.02
   2  -2  21   36.87    4.20
  -2  -2 -21   29.89    4.74
  -2  -2 -22   33.51    5.18
  -2   2 -22   29.89    4.65
  -2  -2 -22   27.23    5.02
   2  -2  22   23.04    4.48
   2  -2  23   12.33    4.13
  -2  -2 -23   10.81    4.39
  -2   2 -23   17.47    4.95
  -2  -2 -23   17.06    5.06
  -2   2 -24   -0.90    4.85
  -2  -2 -24    3.32    4.91
   2  -2  25   -0.42    4.69
  -2  -2 -25    1.54    4.84
  -2  -2 -25   12.89    5.67
  -2   2 -25    2.02    4.81
   2  -2  26   40.01    5.45
  -2  -2 -26   41.96    5.62
  -2  -2 -26   49.84    6.20
  -2   2 -26   52.89    5.58
  -2  -2 -27   16.95    5.96
  -2   2 -27   10.80    5.36
  -2  -2 -27    2.27    5.51
  -2  -2 -28   -5.63    5.81
  -2  -2 -28    9.06    6.53
  -2   2 -28   16.32    5.94
  -2  -2 -29  115.53    7.92
  -2  -2 -29  111.29    8.54
  -2   2 -29  114.39    7.72
  -2   2 -30   75.99    7.22
  -2  -2 -30   60.82    7.34
  -2  -2 -30   46.49    7.59
  -2  -2 -31   63.04    8.19
  -2  -2 -31   68.13    7.53
  -2   2 -31   76.54    7.51
  -2  -2 -32   74.74    8.12
  -2   2 -32   73.59    8.05
  -2  -2 -32   70.38    8.55
  -2  -2 -33   98.12    8.85
   2   2  33   88.87    8.85
  -2  -2 -33   95.20    8.51
  -2   2 -33   91.23    8.47
  -2  -2 -34   29.02    7.94
   2   2  34   18.87    8.08
  -2  -2 -34    8.37    7.65
  -2   2 -34   26.84    7.46
  -2   2 -35   24.83    7.57
  -2  -2 -35   36.31    8.35
   2   2  35   11.56    8.40
  -2  -2 -35   17.53    7.78
  -2  -2 -36   63.23    8.77
   2   2  36   54.00    9.18
  -2  -2 -36   90.02    9.72
  -2   2 -36   73.44    7.91
  -2  -2 -37   11.76    8.10
   2   2  37    3.21    8.35
  -2  -2 -37   16.69    8.95
  -2   2 -37   15.09    7.13
   2   2  38   -6.50    8.55
  -2   2 -38    9.66    7.48
   2  -2  38   -4.41    8.44
  -2  -2 -38    9.19    8.30
  -2  -2 -38   -5.15    8.60
   2  -2  39    9.07    8.71
   2   2  39    6.00    8.53
  -2  -2 -39    4.24    8.71
  -2  -2 -39    9.90    9.11
  -2  -2 -40    0.30    8.48
   2  -2  40   15.58    9.00
   2   2  40   21.86    9.31
  -2  -2 -40    6.03    9.56
  -2  -2 -41   11.38    8.79
  -2  -2 -41   -7.99    9.67
   2   2  41   15.55    9.16
   2  -2  41    7.82    9.41
  -2  -2 -42   -1.82    9.53
   2   2  42   -4.87    9.71
  -2  -2 -42   -3.45    9.06
  -2  -2 -43   -3.07   10.53
  -2  -2 -43   -0.08    9.47
  -2  -2 -44    9.53    9.78
  -2  -2 -44   19.42   10.75
  -2  -2 -45   -3.34   10.63
  -2  -2 -45   -8.94   10.71
   2  -4 -45   13.18   10.60
   2  -4 -45   27.42    9.99
   2  -4 -44   44.20    9.54
   2  -4 -44   48.03   10.62
   2  -4 -43    9.35    8.72
   2  -4 -43    3.28    9.69
  -2   4  43    3.26    9.31
  -2   4  42   -8.55    9.08
   2  -4 -42   -4.41    9.89
  -2  -4  42   10.82    8.97
   2  -4 -42   -4.17    8.47
   2  -4 -41   10.06    9.25
   2  -4 -41   -9.82    8.75
  -2  -4  41   20.31    8.74
  -2   4  41   -3.37    9.25
  -2   4  40    1.13    9.30
  -2  -4  40    3.65    8.79
   2  -4 -40   12.67    8.91
   2  -4 -40   -0.68    8.13
   2  -4 -39   -0.28    8.82
  -2   4  39   -9.50    9.08
  -2  -4  39   -6.78    8.77
   2  -4 -39   14.71    7.88
  -2  -4  38   -8.99    8.55
   2  -4 -38   -2.80    7.70
   2  -4 -38    5.14    8.37
  -2   4  38   -0.98    8.74
  -2  -4  37    7.86    8.21
   2  -4 -37    1.69    8.33
  -2   4  37    1.10    8.17
   2  -4 -37   -1.00    7.67
   2  -4 -36   16.19    7.72
   2  -4 -36   25.26    8.11
  -2   4  36    8.76    8.25
   2  -4 -35   55.45    7.65
  -2   4  35   53.10    8.60
   2  -4 -35   48.75    8.29
   2  -4 -34   20.53    8.22
  -2   4  34    1.22    7.78
   2  -4 -34   -4.32    7.24
  -2   4  33   39.24    8.24
   2  -4 -33   49.47    7.50
   2  -4 -33   50.17    8.40
   2  -4 -32    7.63    7.32
   2  -4 -32    6.62    6.80
  -2   4  32    6.83    7.95
   2  -4 -31   72.06    7.28
   2  -4 -31   47.66    7.50
   2  -4 -30    7.78    6.06
   2  -4 -30    1.33    6.75
   2  -4 -29   28.98    6.74
   2  -4 -29   27.65    6.14
   2  -4 -28    1.86    5.16
   2  -4 -28   -2.22    6.38
  -2  -4  27   40.21    4.98
   2  -4 -27   33.29    6.07
   2  -4 -27   39.26    5.37
   2  -4 -26   -1.13    5.40
   2  -4 -26   14.86    4.99
  -2  -4  26   16.60    4.38
   2  -4 -25   29.50    4.67
   2  -4 -25   37.63    5.74
  -2  -4  25   33.86    4.36
   2  -4 -24  111.36    7.02
   2  -4 -24  116.04    7.53
  -2  -4  24  145.45    6.56
   2  -4 -23   63.13    5.56
   2  -4 -23   49.04    4.91
  -2  -4  22   64.73    4.68
   2  -4 -22   71.47    5.21
   2  -4 -22   77.91    5.73
  -2  -4  21    1.79    3.42
   2  -4 -21   14.29    4.72
   2  -4 -21    7.90    4.49
   2  -4 -20  228.56    9.88
  -2  -4  20  212.15    9.50
   2  -4 -20  233.25   10.26
  -2  -4  19  453.05   18.03
   2  -4 -19  455.71   18.43
   2  -4 -19  467.45   18.32
   2  -4 -18  661.80   24.41
   2  -4 -18  617.58   24.11
  -2  -4  18  592.74   23.83
   2  -4 -17 1264.76   50.10
  -2  -4  17 1333.81   49.83
   2  -4 -16   58.46    5.24
  -2  -4  16   63.62    4.39
   2  -4 -15 2268.62   89.76
  -2  -4  15 2428.03   89.60
   2  -4 -14 2824.01  104.95
  -2  -4  14 2729.56  104.74
   2  -4 -13 1132.12   43.41
  -2  -4  13 1137.34   43.21
  -2  -4  12  743.83   23.99
   2  -4 -12  749.02   24.25
  -2  -4  11  418.90   15.19
   2   4 -11  345.57   15.34
   2  -4 -11  399.98   15.36
   2   4 -10   18.08    2.60
   2  -4 -10   12.41    2.76
  -2   4   9   -6.15    2.39
   2   4  -9   -3.41    2.71
   2  -4  -9   -6.18    2.57
   2  -4  -8  192.36    7.43
   2   4  -8  165.17    7.41
  -2   4   8  183.63    7.40
   2  -4  -7   33.25    2.49
  -2   4   7   27.76    2.29
   2   4  -7   26.78    2.64
  -2   4   6    9.25    2.69
   2  -4  -6    5.40    1.97
   2   4  -6    8.49    2.05
  -2   4   6    4.91    1.64
   2   4  -5   94.16    4.14
   2  -4  -5   87.34    4.00
  -2   4   5   94.53    4.64
  -2   4   5  105.96    4.12
   2  -4  -4   69.79    3.19
   2   4  -4   71.90    3.39
  -2   4   4   80.56    3.73
  -2   4   4   80.61    3.29
   2   4  -3  734.46   28.94
   2  -4  -3  763.96   28.85
  -2  -4   3  782.63   28.96
   2   4  -2  217.28    8.49
   2  -4  -2  223.55    8.23
   2   4  -2  192.37    8.39
   2   4  -1    9.10    1.40
  -2   4   0 2286.29   90.97
   2  -4   0 2533.93   90.98
   2  -4   1 1459.55   52.39
  -2   4  -1 1319.44   52.38
   2  -4   2  284.72   10.22
   2   4   2  229.05   10.22
  -2   4  -2  281.02   10.21
  -2   4  -3 1639.68   56.62
   2  -4   3 1662.76   56.61
   2   4   3 1563.12   56.64
  -2  -4  -4  484.19   21.07
   2   4   4  501.89   21.08
   2  -4   4  597.50   21.10
  -2   4  -4  640.58   21.11
   2   4   5   13.11    2.09
   2  -4   5   17.46    2.06
  -2   4  -5    6.77    2.01
  -2  -4  -5    7.93    2.00
  -2   4  -6  876.27   30.05
  -2  -4  -6  702.69   30.03
   2   4   6  774.15   30.05
   2  -4   6  801.23   30.05
  -2  -4  -7   28.90    2.42
   2   4   7   26.58    2.83
   2  -4   7   27.35    2.76
   2  -4   8   11.22    2.59
   2   4   8    4.34    2.34
  -2  -4  -8    8.74    2.26
   2  -4   9  229.78   10.57
  -2  -4  -9  254.39   10.58
   2  -4   9  257.69   10.56
   2  -4  10   -3.35    2.86
  -2  -4 -10    1.82    2.49
   2   4  10   -4.59    2.46
  -2  -4 -11  134.81    5.89
   2  -4  11  126.06    5.96
   2   4  11  135.49    5.93
   2  -4  11  115.61    5.75
   2   4  12  638.59   24.63
   2  -4  12  579.91   24.58
   2  -4  12  673.26   24.56
  -2  -4 -12  651.46   24.64
   2  -4  13  730.76   26.92
  -2  -4 -13  690.95   26.76
   2   4  13  705.65   26.78
  -2  -4 -13  649.65   26.70
   2  -4  13  687.92   26.63
  -2  -4 -14 4266.80  156.93
   2   4  14 4224.84  157.00
   2  -4  14 4225.77  156.89
  -2  -4 -14 4100.90  157.00
   2  -4  14 3876.76  156.96
   2   4  15  492.44   19.12
  -2  -4 -15  491.83   19.10
   2  -4  15  428.88   19.03
  -2  -4 -15  485.22   18.93
   2  -4  15  488.00   18.90
  -2  -4 -16  344.14   14.00
   2  -4  16  339.42   13.88
   2  -4  16  327.59   14.30
  -2  -4 -16  340.09   14.02
   2  -4  17  185.03    8.59
  -2  -4 -17  197.09    8.82
  -2  -4 -17  211.72    8.76
   2  -4  17  140.14    8.83
  -2  -4 -18  186.19    8.54
   2  -4  18  171.01    8.40
  -2  -4 -18  165.02    8.37
  -2  -4 -19   13.35    4.75
   2  -4  19   10.94    4.18
  -2  -4 -19   18.82    4.59
  -2  -4 -20   -2.97    4.57
   2  -4  20    0.45    4.42
  -2  -4 -20    4.34    4.97
  -2  -4 -21   10.48    4.73
   2  -4  21   11.27    4.32
  -2  -4 -21    1.86    4.26
  -2  -4 -22   15.63    4.98
  -2  -4 -22    8.99    4.59
   2  -4  22    9.27    4.43
   2  -4  23    1.41    4.02
  -2  -4 -23   -3.98    4.82
  -2  -4 -23   -4.35    5.06
   2  -4  24    5.93    4.44
  -2  -4 -24    7.80    4.76
  -2  -4 -24    3.97    5.11
   2  -4  25   54.22    5.38
  -2  -4 -25   50.43    5.67
  -2   4 -25   42.31    6.10
  -2  -4 -25   53.94    5.89
  -2  -4 -26   10.55    5.25
   2  -4  26   15.40    5.09
  -2  -4 -26   11.72    5.79
  -2   4 -26    5.70    5.59
  -2  -4 -27    9.89    6.23
  -2   4 -27    7.45    6.17
   2  -4  27   12.26    5.35
  -2  -4 -27   17.79    5.75
  -2   4 -28   16.32    6.41
   2  -4  28   19.89    5.62
  -2  -4 -28   20.38    6.21
  -2  -4 -28   12.31    6.47
  -2  -4 -29    8.84    6.49
  -2  -4 -29   -2.61    6.78
  -2   4 -29   -4.14    6.73
   2  -4  29    0.78    5.78
  -2  -4 -30   68.04    7.76
   2  -4  30   56.81    6.74
  -2  -4 -30   44.76    7.39
  -2   4 -30   38.91    7.71
   2  -4  31  125.42    8.14
  -2   4 -31   93.91    8.89
  -2  -4 -31  122.59    8.81
  -2  -4 -31  110.31    8.95
  -2  -4 -32  149.67   10.37
  -2  -4 -32  192.04   10.72
  -2  -4 -33  215.43   11.87
  -2  -4 -33  187.57   11.36
  -2  -4 -34  137.76   10.01
  -2  -4 -34  120.07    9.46
  -2  -4 -35  189.45   11.43
  -2  -4 -35  170.12   10.86
  -2  -4 -36  223.95   12.45
  -2  -4 -36  247.57   13.19
  -2  -4 -37   45.27    9.08
  -2  -4 -37   14.41    8.24
   2   4  37   28.83    9.22
  -2  -4 -38   -2.27    8.26
   2   4  38    2.94    8.91
  -2  -4 -38   -1.14    9.03
   2   4  39   -3.70    9.18
  -2  -4 -39    0.51    8.83
  -2  -4 -39  -13.24    9.55
  -2  -4 -40   14.77    8.88
   2   4  40   13.70    9.22
  -2  -4 -40   16.50    9.12
  -2  -4 -41    1.98    9.40
   2   4  41    6.37    9.32
  -2  -4 -41   -2.10    8.77
  -2  -4 -42   12.77    9.63
   2   4  42    7.93    9.60
  -2  -4 -42    0.48    9.04
  -2  -4 -43    2.41    9.91
  -2  -4 -43   20.95   10.23
  -2  -4 -44   38.00   10.42
  -2  -4 -44   35.16   10.72
  -2  -4 -45   32.79   11.13
  -2  -4 -45   17.88   10.10
   2  -6 -45  105.34   11.71
   2  -6 -45   84.78   10.98
   2  -6 -44  116.85   11.15
   2  -6 -44  121.31   12.10
   2  -6 -43   65.88   11.10
   2  -6 -43   67.65    9.95
   2  -6 -42    0.22    9.13
  -2   6  42    7.51   10.00
   2  -6 -42    4.55   10.01
  -2   6  41   -6.81    9.44
   2  -6 -41    2.10    8.96
   2  -6 -41   -1.91    9.39
   2  -6 -40   -3.03    8.46
  -2   6  40   -8.15    8.98
   2  -6 -40    7.49    8.97
  -2   6  39    5.14    9.03
   2  -6 -39   10.38    8.57
   2  -6 -39   -3.26    8.39
   2  -6 -38    8.11    8.27
   2  -6 -38   12.80    8.55
  -2   6  38    7.93    8.83
   2  -6 -37    2.30    8.31
  -2   6  37   -3.96    8.65
   2  -6 -37   -5.76    7.81
   2  -6 -36    8.04    7.67
  -2   6  36    2.23    8.42
   2  -6 -36    7.19    8.10
  -2   6  35    3.83    8.45
   2  -6 -35   -2.48    7.41
   2  -6 -35   -0.83    7.93
   2  -6 -34   31.91    7.65
   2  -6 -34   38.18    8.22
   2  -6 -33   91.00    9.02
   2  -6 -33   72.77    7.80
   2  -6 -32  110.56    8.80
   2  -6 -32  123.59    9.05
  -2  -6  32  119.06    7.61
   2  -6 -31   80.90    7.68
  -2  -6  31   66.96    6.36
   2  -6 -31   99.52    8.17
   2  -6 -30  418.68   17.69
  -2  -6  30  418.99   17.16
   2  -6 -30  413.87   18.10
   2  -6 -29   15.99    6.20
  -2  -6  29    6.53    5.14
  -2  -6  28  121.91    6.98
   2  -6 -28  109.81    7.49
   2  -6 -28  104.91    7.98
   2  -6 -27    6.35    5.88
   2  -6 -27    2.34    5.66
  -2  -6  27    2.72    4.61
   2  -6 -26    9.38    5.36
  -2  -6  26   16.06    4.55
   2  -6 -26   10.14    5.67
   2  -6 -25    6.46    4.96
  -2  -6  25    7.80    4.17
   2  -6 -25    3.23    5.15
   2  -6 -24    7.77    4.57
   2  -6 -24    5.75    5.10
  -2  -6  24    3.29    4.13
   2  -6 -23   -3.06    5.06
  -2  -6  23   -4.91    3.76
   2  -6 -23    7.25    4.40
   2  -6 -22   18.57    4.76
  -2  -6  22   15.33    3.98
   2  -6 -22   18.56    4.72
   2  -6 -21    0.33    4.48
  -2  -6  21   -0.23    3.69
   2  -6 -20   58.35    4.88
  -2  -6  20   48.70    4.53
   2  -6 -19  214.42    9.50
  -2  -6  19  193.19    8.79
   2  -6 -18 1500.05   56.67
  -2  -6  18 1467.46   56.41
   2  -6 -17 1809.23   70.12
  -2  -6  17 1859.07   69.91
   2  -6 -16 1133.27   41.40
  -2  -6  16 1183.62   41.23
  -2  -6  15  806.50   30.33
   2  -6 -15  803.78   30.50
   2   6 -15  813.87   30.65
  -2  -6  15  721.71   30.50
  -2  -6  14   18.68    3.68
   2  -6 -14   74.18    4.55
  -2   6  14   56.61    4.82
  -2  -6  14   32.98    4.38
   2   6 -14   11.71    4.13
   2  -6 -13    1.27    3.77
   2   6 -13   -1.85    3.61
  -2  -6  13    9.41    3.55
  -2   6  13   14.60    3.65
  -2  -6  13   19.14    2.98
   2  -6 -12   41.83    3.75
   2   6 -12   57.07    4.00
  -2  -6  12   44.20    3.95
  -2   6  12   53.37    3.82
  -2  -6  11   83.42    4.93
  -2   6  11   97.53    4.98
   2  -6 -11  115.68    4.85
   2   6 -11   89.17    4.88
   2  -6 -10  209.45    8.56
  -2   6  10  200.64    8.57
  -2  -6  10  210.75    8.71
   2   6 -10  216.35    8.79
   2   6  -9  162.00    7.42
   2  -6  -9  176.75    7.20
  -2   6   9  180.59    7.34
  -2  -6   9  181.65    7.45
   2  -6  -8   -1.17    1.78
  -2  -6   8    0.95    2.53
  -2   6   8   26.40    3.07
   2   6  -8   -5.25    2.23
  -2   6   8   16.04    2.23
   2   6  -7  756.92   28.88
  -2   6   7  739.07   28.77
  -2   6   7  746.88   28.95
   2  -6  -7  759.29   28.74
  -2  -6   7  765.89   28.88
  -2   6   6    7.37    2.14
  -2   6   6    3.58    2.93
   2   6  -6    3.31    2.09
  -2  -6   6    6.28    2.33
   2  -6  -6    6.91    1.73
  -2  -6   5   16.55    2.33
   2   6  -5   15.54    2.18
  -2   6   5    8.58    2.76
  -2   6   5    8.25    1.92
  -2  -6   5   10.87    2.50
   2  -6  -5   10.39    1.59
  -2   6   4   46.92    2.58
  -2  -6   4   52.68    3.04
   2   6  -4   49.44    2.94
  -2  -6   4   45.00    3.35
   2  -6  -4   45.87    2.40
  -2  -6   3  715.63   28.36
  -2   6   3  750.87   28.18
   2  -6  -3  743.72   28.15
  -2  -6   3  747.25   28.39
   2   6  -3  738.63   28.32
  -2   6   2   11.27    1.46
   2   6  -2   19.31    2.82
   2   6  -2   12.44    2.05
  -2  -6   2   14.36    2.39
  -2  -6   2   18.31    2.56
   2   6  -1   19.58    2.10
  -2  -6   1   24.05    2.81
  -2   6   1   17.15    1.61
   2   6  -1   22.50    2.52
   2   6   0  193.56    8.15
  -2   6   0  211.31    8.00
  -2  -6   0  201.59    8.25
   2  -6   1   15.31    1.89
  -2   6  -1   18.64    1.73
  -2   6  -2    5.42    1.80
   2  -6   2    0.62    1.90
   2   6   2    0.56    1.50
  -2   6  -3  680.01   27.17
   2  -6   3  735.14   27.20
  -2  -6  -3  719.84   27.18
   2   6   3  720.78   27.21
  -2   6  -4 2502.36   94.42
  -2  -6  -4 2519.59   94.42
   2  -6   4 2512.47   94.42
   2   6   4 2437.09   94.43
   2  -6   5  158.60    6.66
  -2   6  -5  159.17    6.72
  -2  -6  -5  171.72    6.67
   2   6   5  157.97    6.72
  -2  -6  -6  108.89    4.91
   2  -6   6  119.83    5.05
  -2   6  -6  124.70    5.02
   2   6   6  100.12    4.98
  -2  -6  -7  908.38   33.52
  -2   6  -7  878.27   33.53
   2   6   7  826.88   33.56
   2  -6   7  894.69   33.55
  -2   6  -8    0.04    2.33
   2  -6   8    3.58    2.55
   2   6   8   -5.78    2.57
  -2  -6  -8   -2.71    2.20
   2   6   9   70.89    4.21
  -2   6  -9   59.57    3.97
  -2  -6  -9   69.29    3.87
   2  -6   9   74.08    4.03
  -2   6 -10   13.42    2.98
   2   6  10   17.14    3.20
   2  -6  10   17.34    2.83
  -2  -6 -10   26.77    2.78
   2   6  11  267.93   11.19
   2  -6  11  271.51   11.14
  -2  -6 -11  274.73   11.07
   2   6  12  560.77   21.91
   2  -6  12  543.49   21.76
  -2  -6 -12  569.08   21.82
   2  -6  12  568.31   21.86
   2  -6  13   -2.36    3.96
   2  -6  13    8.10    3.81
   2   6  13    2.96    4.04
  -2  -6 -14   68.75    5.25
   2   6  14   67.16    5.60
   2  -6  14   76.91    5.57
   2  -6  14  118.03    5.93
  -2  -6 -15    4.67    4.15
   2   6  15    5.06    4.46
   2  -6  15   11.45    4.66
   2  -6  15    9.25    4.64
   2  -6  16  226.40    9.76
   2  -6  16  207.61    9.66
  -2  -6 -16  206.40    9.85
   2   6  16  207.79    9.80
   2  -6  17  150.30    8.16
  -2  -6 -17  165.24    8.14
   2   6  17  175.27    8.33
   2  -6  17  187.97    8.56
   2  -6  18  129.11    7.27
  -2  -6 -18  129.78    7.43
   2   6  18  140.34    7.36
  -2  -6 -18  145.75    7.29
   2  -6  18  136.69    7.38
  -2  -6 -19  363.94   14.45
  -2  -6 -19  331.96   14.38
   2  -6  19  340.73   14.37
   2  -6  19  351.33   14.44
   2  -6  20   56.64    5.34
  -2  -6 -20   46.21    5.13
   2  -6  20   44.31    5.09
  -2  -6 -20   54.74    5.30
  -2  -6 -21    1.79    4.67
  -2  -6 -21    5.18    4.74
   2  -6  21   -1.89    4.36
   2  -6  21    5.18    5.08
   2  -6  22   67.03    6.04
  -2  -6 -22   88.47    6.01
  -2  -6 -22   73.02    5.68
   2  -6  22   66.00    5.45
   2  -6  23    6.01    5.33
   2  -6  23   -0.23    4.60
   2  -6  24    6.04    5.45
  -2  -6 -24   -4.36    5.01
   2  -6  24   -0.61    4.39
  -2  -6 -24   -8.92    5.39
   2  -6  25    7.73    4.71
  -2  -6 -25    6.75    5.36
  -2  -6 -25   14.39    5.27
   2  -6  25   13.69    5.37
  -2  -6 -26    4.29    5.65
  -2  -6 -26    0.06    5.60
   2  -6  26    3.76    5.25
   2  -6  26   12.13    5.86
   2  -6  27   16.26    6.14
   2  -6  27    3.69    5.61
  -2  -6 -27   22.76    6.13
  -2  -6 -27    8.55    6.01
   2  -6  28  146.63    8.34
  -2  -6 -28  141.83    8.99
   2  -6  28  151.89    9.13
  -2  -6 -28  159.20    9.12
  -2   6 -29  107.93    8.53
   2  -6  29   99.50    7.54
  -2  -6 -29  111.11    8.08
   2  -6  29  101.91    8.43
  -2  -6 -29  108.92    8.14
  -2  -6 -30   23.51    7.23
   2  -6  30   53.75    7.16
  -2  -6 -30   48.33    7.20
  -2   6 -30    5.73    7.55
   2  -6  30   15.70    6.58
   2  -6  31  240.45   11.72
  -2   6 -31  191.92   11.90
  -2  -6 -31  208.87   11.44
   2  -6  31  195.72   10.78
  -2  -6 -31  241.40   11.79
   2  -6  32  426.07   17.36
  -2  -6 -32  419.96   17.83
   2  -6  32  400.97   17.91
  -2   6 -32  354.35   18.02
  -2  -6 -32  415.19   18.08
  -2   6 -33   15.31    8.42
  -2  -6 -33   30.91    8.25
  -2  -6 -33  121.71    9.01
   2  -6  33   20.99    7.16
   2  -6  33   90.20    8.79
  -2   6 -34  273.04   14.28
  -2  -6 -34  283.40   14.23
  -2  -6 -34  276.32   14.01
   2  -6  34  280.81   13.94
   2  -6  34  264.74   13.11
   2  -6  35  159.27   10.09
  -2   6 -35  119.44   10.45
  -2  -6 -35  128.29   10.19
  -2  -6 -35  131.19   10.25
   2  -6  35  128.15    8.90
  -2  -6 -36   14.24    8.58
  -2  -6 -36   16.24    8.53
   2  -6  36   19.70    8.21
  -2   6 -36    8.32    8.48
  -2  -6 -37   -0.83    8.60
   2  -6  37   20.15    8.50
  -2  -6 -37   -0.14    8.50
  -2   6 -37    7.94    8.40
  -2  -6 -38   10.91    8.81
  -2   6 -38   15.07    9.18
   2  -6  38   19.87    8.74
  -2  -6 -38    6.24    8.55
   2  -6  39    9.55    8.62
  -2   6 -39   13.42    9.23
  -2  -6 -39   -2.80    8.87
  -2  -6 -39   11.39    9.43
   2  -6  40    3.21    8.97
  -2  -6 -40    8.80    9.22
   2   6  40    8.49    9.20
  -2   6 -40    5.30    9.64
  -2  -6 -40   -2.40    9.03
  -2  -6 -41    9.87    9.12
   2   6  41    1.10    9.62
  -2  -6 -41    4.83    9.44
  -2   6 -41    8.34    9.83
   2  -6  41   -3.02    9.32
  -2  -6 -42    1.48    9.91
  -2  -6 -42    5.59    9.29
  -2   6 -42   -5.29   10.63
  -2  -6 -43   42.85   10.51
  -2   6 -43   13.71   10.95
  -2  -6 -43   14.87    9.87
  -2  -6 -44  129.66   12.45
  -2   6 -44   98.60   12.62
  -2  -6 -44  112.71   11.71
   2   8 -44    4.45   11.02
   2  -8 -44   -0.21   10.44
   2  -8 -44   17.76   10.24
   2   8 -43   -6.65   11.05
   2  -8 -43   -4.92    9.96
   2  -8 -43    5.66    9.58
   2  -8 -42   13.06    9.85
   2   8 -42   19.51   10.20
   2  -8 -42    3.14    9.43
  -2   8  42   19.49    9.90
   2  -8 -41   23.82    9.24
   2   8 -41    7.18   10.00
   2  -8 -41   13.16    9.63
  -2   8  41    5.02    9.56
   2  -8 -40    5.48    9.07
   2   8 -40   -2.32    9.43
  -2   8  40   -5.78    9.37
   2  -8 -40   -1.24    8.73
   2   8 -39    1.37    9.32
   2  -8 -39    7.37    8.25
   2  -8 -39   -3.19    8.56
  -2   8  39   -7.01    8.98
  -2  -8  39   -8.61    9.18
   2   8 -38    2.27    8.84
   2  -8 -38    9.50    8.42
  -2  -8  38    1.71    8.53
  -2   8  38    9.04    8.63
   2  -8 -38    2.99    8.68
   2  -8 -37   13.20    8.19
   2  -8 -37   27.65    8.81
  -2  -8  37   22.73    8.26
   2   8 -37   13.24    8.81
  -2  -8  36  115.16    9.69
   2  -8 -36  110.22    9.95
   2  -8 -36  118.12    9.36
  -2  -8  35   82.97    7.53
  -2  -8  35  121.54    9.19
   2  -8 -35   87.76    8.86
   2  -8 -35   86.95    9.00
   2  -8 -34  128.45   10.16
  -2  -8  34  190.67   10.44
  -2  -8  34  131.69    8.46
   2  -8 -34  132.92   10.45
  -2  -8  33   72.95    7.43
   2  -8 -33  151.45    9.85
  -2  -8  33  142.81    9.40
   2  -8 -33   77.56    8.74
  -2  -8  32  349.67   14.99
  -2  -8  32  356.38   15.82
   2  -8 -32  339.92   16.17
   2  -8 -32  340.39   15.60
   2  -8 -31   41.43    7.62
  -2  -8  31   36.75    6.33
   2  -8 -31   27.22    7.58
   2  -8 -30    8.13    7.21
   2  -8 -30   17.05    7.10
  -2  -8  30   10.39    5.70
  -2  -8  30   28.56    6.94
   2  -8 -29   39.35    6.97
  -2  -8  29   52.30    5.83
   2  -8 -29   50.31    7.27
  -2  -8  29   69.98    7.30
  -2  -8  28   17.80    6.55
  -2  -8  28    3.17    5.17
   2  -8 -28    2.35    6.45
   2  -8 -28    5.07    6.23
   2  -8 -27   -4.65    6.02
  -2  -8  27   -0.87    4.92
   2  -8 -27   -6.25    5.93
   2  -8 -26    8.11    5.61
  -2  -8  26   19.19    5.87
   2  -8 -26   12.77    5.64
  -2  -8  26   13.68    4.83
  -2  -8  25   11.48    5.65
  -2  -8  25   -3.25    4.76
   2  -8 -25   -4.83    5.21
   2  -8 -25   -6.18    5.55
  -2  -8  24    2.56    4.36
  -2  -8  24    4.19    5.41
   2  -8 -24    6.06    4.95
  -2  -8  23    5.07    4.23
  -2  -8  23   11.55    5.21
   2  -8 -23    9.72    4.90
  -2  -8  22   -0.30    4.04
   2  -8 -22    1.75    4.67
  -2  -8  22   13.04    5.00
   2  -8 -21  290.58   12.61
  -2  -8  21  300.47   12.31
  -2  -8  21  295.36   12.87
  -2  -8  20  241.38   10.70
   2  -8 -20  246.15   11.07
  -2  -8  20  277.26   11.25
  -2  -8  19   85.33    6.00
  -2  -8  19   69.71    5.22
   2  -8 -19   77.76    5.45
  -2  -8  18  121.13    6.63
  -2  -8  18  131.51    7.24
   2   8 -18  144.01    7.37
   2  -8 -18  138.36    7.17
  -2  -8  17  380.34   15.61
   2  -8 -17  375.98   15.56
  -2  -8  17  367.69   15.31
  -2   8  17  390.39   15.62
   2   8 -17  392.46   15.68
  -2   8  16  608.49   24.20
   2   8 -16  609.78   24.37
   2  -8 -16  624.42   24.19
  -2  -8  16  610.83   24.04
  -2  -8  16  636.14   24.27
  -2  -8  15   -4.57    4.48
   2   8 -15    6.40    5.05
  -2   8  15   -3.33    4.13
   2  -8 -15   -1.25    3.81
  -2  -8  14  707.41   27.78
   2  -8 -14  732.68   27.60
   2   8 -14  736.67   27.77
  -2   8  14  671.94   27.63
  -2   8  13  202.74    8.80
   2  -8 -13  186.52    8.44
   2   8 -13  186.51    9.06
  -2  -8  13  198.75    9.07
  -2   8  12   82.17    5.38
   2   8 -12   99.27    5.24
  -2  -8  12   88.97    5.37
   2  -8 -12   75.78    4.66
   2   8 -11   18.03    3.84
  -2   8  11   20.31    4.34
   2  -8 -11   27.97    3.27
  -2   8  11   23.82    3.88
  -2  -8  11   23.80    3.92
  -2   8  10  333.96   15.09
   2  -8 -10  348.50   14.95
  -2   8  10  315.69   15.34
   2  -8  -9    6.90    2.40
  -2  -8   9    7.15    3.04
  -2   8   9    4.87    2.80
  -2   8   9   -4.24    3.85
   2   8  -9    0.84    2.96
  -2  -8   8   36.79    3.38
  -2   8   8   29.66    3.83
   2   8  -8   34.16    3.16
   2  -8  -8   39.96    2.42
  -2   8   8   42.44    2.91
  -2   8   7   20.39    2.37
   2   8  -7   16.32    2.93
  -2  -8   7    9.72    2.95
  -2   8   7   12.43    3.52
   2  -8  -7   15.73    1.77
  -2  -8   6    2.17    2.84
   2  -8  -6    5.56    1.54
  -2  -8   6    3.77    2.75
  -2   8   6   13.19    2.06
   2   8  -6    6.32    2.31
  -2  -8   5   46.34    3.68
   2  -8  -5   58.70    2.82
   2   8  -5   62.18    3.31
  -2   8   5   55.23    2.91
  -2  -8   5   62.86    3.61
  -2  -8   4   68.90    4.21
  -2   8   4   75.91    3.39
   2   8  -4   70.22    3.78
  -2  -8   4   73.17    3.92
  -2  -8   3  724.88   27.37
   2   8  -3  672.68   27.36
  -2   8   3  725.81   27.18
  -2  -8   3  722.43   27.47
  -2  -8   2 1296.47   45.10
  -2   8   2 1104.17   44.77
   2   8  -2 1279.31   45.11
   2   8  -2 1167.92   44.98
  -2  -8   2 1193.49   44.99
   2   8  -1  111.22    5.69
   2   8  -1  162.02    6.13
  -2  -8   1  164.03    6.10
  -2   8   0   21.49    2.69
   2  -8   0    7.73    3.36
  -2   8  -1   35.72    2.19
   2   8   1   22.08    2.91
   2  -8   1   28.95    2.39
   2  -8   1   26.77    3.36
   2  -8   2 1086.57   43.58
   2  -8   2 1158.00   43.40
  -2   8  -2 1197.82   43.38
   2   8   2 1102.39   43.37
   2  -8   3  318.47   12.07
   2   8   3  296.45   12.01
  -2   8  -3  309.76   12.02
  -2   8  -4   83.74    3.82
  -2  -8  -4   76.81    3.81
   2   8   4   84.77    4.06
   2  -8   4   90.65    4.07
  -2   8  -5    6.40    2.15
   2   8   5   16.77    2.25
  -2  -8  -5   13.18    1.97
   2  -8   5   13.55    2.47
  -2  -8  -6  190.90    7.46
   2   8   6  184.24    7.62
  -2   8  -6  167.58    7.61
   2  -8   6  184.67    7.53
   2   8   7   53.79    3.73
  -2  -8  -7   70.88    3.41
  -2   8  -7   56.33    3.86
   2  -8   7   65.32    3.75
   2   8   8   17.07    3.05
  -2  -8  -8   19.25    2.68
  -2   8  -8   12.90    2.98
   2  -8   8   19.72    3.07
  -2  -8  -9   31.32    3.27
   2   8   9   55.89    3.79
  -2   8  -9   70.41    3.85
   2  -8   9   28.82    3.62
   2   8  10  133.00    6.20
   2  -8  10  137.40    6.14
  -2   8 -10  104.57    6.23
  -2  -8 -10  128.15    5.87
   2  -8  11   75.10    4.85
  -2  -8 -11   75.85    4.42
  -2   8 -11   65.80    5.07
   2   8  11   61.26    5.11
  -2  -8 -12  812.18   31.11
  -2   8 -12  822.95   31.20
   2  -8  12  790.27   31.14
   2   8  12  801.15   31.24
  -2  -8 -13  122.36    5.99
   2  -8  13  113.15    6.37
  -2   8 -13  115.04    6.31
   2   8  13  111.93    6.47
   2   8  14  265.96   11.83
   2  -8  14  267.43   11.69
  -2  -8 -14  281.50   11.61
   2   8  15   94.93    6.07
   2  -8  15   91.67    5.91
   2  -8  15   99.66    6.09
  -2  -8 -15   98.56    6.06
   2   8  16    6.74    4.31
   2  -8  16    2.87    4.25
  -2  -8 -16    7.48    4.09
   2  -8  16    5.35    4.36
   2  -8  17   17.03    4.43
   2   8  17   10.44    4.45
  -2  -8 -17   10.64    4.02
   2  -8  17    6.02    4.78
  -2  -8 -18   82.29    5.50
   2  -8  18   84.27    6.06
   2  -8  18   84.32    5.65
   2   8  18   89.11    6.17
   2  -8  19    1.92    4.23
   2   8  19    5.85    4.71
  -2  -8 -19    7.13    4.27
   2  -8  19    7.63    4.62
   2  -8  20  530.15   21.02
   2   8  20  526.80   21.17
  -2  -8 -20  509.92   21.07
   2  -8  20  543.27   21.20
  -2  -8 -21  230.02   10.32
   2   8  21  218.19   10.72
  -2  -8 -21  238.39   10.73
   2  -8  21  246.61   10.64
   2  -8  21  226.70   10.36
   2  -8  22    9.00    5.11
  -2  -8 -22    6.46    4.56
   2  -8  22    3.09    4.50
  -2  -8 -22    5.49    5.14
  -2  -8 -23   -0.55    4.96
   2  -8  23   -2.24    4.72
   2  -8  23    0.73    5.06
  -2  -8 -23   -8.73    5.08
   2  -8  24   33.17    5.35
   2  -8  24   37.86    5.71
  -2  -8 -24   34.25    5.91
  -2  -8 -24   41.11    5.63
  -2  -8 -25    0.92    5.86
   2  -8  25    2.71    5.73
  -2  -8 -25    6.98    5.35
   2  -8  25    5.53    5.47
  -2  -8 -26    6.07    6.15
   2  -8  26    3.62    5.60
   2  -8  26    4.15    6.02
  -2  -8 -26    2.25    5.70
  -2  -8 -27   37.65    6.80
   2  -8  27   39.82    6.23
  -2  -8 -27   45.16    6.66
   2  -8  27   43.89    6.60
  -2  -8 -28  111.80    8.04
   2  -8  28  104.53    8.18
  -2  -8 -28  103.96    8.18
   2  -8  28   97.93    7.62
   2  -8  29   67.86    7.53
   2  -8  29   45.81    6.76
  -2  -8 -29   37.34    7.42
  -2  -8 -29   78.47    7.29
  -2  -8 -30  194.61   10.65
   2  -8  30  189.07   10.25
  -2  -8 -30  182.24   10.82
   2  -8  30  199.40   10.73
  -2  -8 -31   41.73    7.32
   2  -8  31   44.70    7.69
  -2  -8 -31   28.09    7.49
   2  -8  31   25.62    6.88
   2  -8  32  -11.64    6.85
  -2  -8 -32   18.13    7.53
  -2  -8 -32   -6.78    7.97
   2  -8  32    4.44    7.50
  -2   8 -32   -7.55    8.02
  -2   8 -33   80.64    9.20
  -2  -8 -33   89.39    8.81
   2  -8  33   84.23    8.01
   2  -8  33   76.75    8.68
  -2  -8 -33   90.47    8.86
   2  -8  34   -1.29    8.08
   2  -8  34    0.15    7.11
  -2   8 -34  -11.45    8.75
  -2  -8 -34  -21.09    8.17
   2  -8  35   17.02    8.23
  -2  -8 -35   12.59    8.53
   2  -8  35   24.62    6.99
  -2   8 -35    7.15    9.15
  -2  -8 -36   68.46    9.15
   2  -8  36   57.85    8.68
  -2   8 -36   44.58    9.27
   2  -8  36   75.58    7.68
  -2  -8 -36   68.46    9.25
  -2  -8 -37   -2.57    8.89
   2  -8  37   -8.05    7.47
   2  -8  37   20.53    8.41
  -2   8 -37   16.66    9.31
  -2  -8 -37   28.45    8.66
  -2  -8 -38   29.86    9.05
   2  -8  38   44.58    8.96
  -2   8 -38   29.22    9.27
  -2  -8 -38   16.39    8.81
   2  -8  38   32.80    7.72
   2  -8  39    3.22    9.00
  -2  -8 -39    3.16    9.09
  -2  -8 -39    2.68    8.54
  -2   8 -39   -1.42    9.62
  -2  -8 -40    3.94    9.14
  -2   8 -40  -16.45   10.09
  -2  -8 -40   -3.17    9.22
   2  -8  40   -0.81    8.97
  -2   8 -41    4.76   10.23
  -2  -8 -41    3.26    9.81
  -2  -8 -41   11.89    9.44
  -2   8 -42   -3.78   10.52
  -2  -8 -42    2.16    9.11
  -2  -8 -42    9.76    9.91
  -2  -8 -43    1.47   10.48
  -2   8 -43    3.43   10.94
  -2  -8 -43    7.09    9.43
  -2  -8 -44   19.54    9.94
  -2  -8 -44   25.16   10.94
  -2   8 -44   22.22   11.67
   2 -10 -44   -2.58   10.25
   2 -10 -44   -7.09    9.76
   2  10 -43   -4.69   10.78
   2 -10 -43   -1.72   10.12
   2 -10 -43    3.25    9.41
   2 -10 -42   -0.08    9.71
   2  10 -42   -0.98   10.94
   2 -10 -42   -3.77    9.65
  -2  10  42    2.11   10.15
   2 -10 -41    5.11    9.30
  -2  10  41   -5.74    9.96
   2 -10 -41  -10.90    9.35
   2  10 -41    0.95   10.53
   2  10 -40   -7.46    9.91
  -2 -10  40   12.77    9.24
  -2  10  40   -9.94    9.63
   2 -10 -40    7.88    8.55
   2 -10 -40   -1.64    8.79
  -2 -10  39   13.70    9.01
   2 -10 -39   13.32    8.61
   2 -10 -39   10.67    8.64
   2 -10 -38    6.51    8.80
  -2 -10  38   17.47    6.64
   2 -10 -38   23.56    8.16
  -2 -10  38   21.04    9.03
   2 -10 -37   77.03    9.35
  -2 -10  37   72.90    7.47
  -2 -10  37  104.05    9.62
   2 -10 -37   67.40    9.31
   2 -10 -36  130.65   10.35
  -2 -10  36  159.17   10.90
  -2 -10  36  139.41    9.02
   2 -10 -36  150.75   10.25
  -2 -10  35   76.02    9.04
  -2 -10  35   45.14    7.07
   2 -10 -35   41.72    8.65
   2 -10 -35   75.83    8.85
   2 -10 -34   29.12    8.20
   2 -10 -34   12.39    8.17
  -2 -10  34    7.19    6.43
  -2 -10  34   31.73    8.06
   2 -10 -33   79.36    8.40
  -2 -10  33   79.44    7.33
  -2 -10  33  105.23    9.06
   2 -10 -33   84.47    8.95
  -2 -10  32  121.77    9.30
  -2 -10  32  107.60    7.79
   2 -10 -32  109.50    9.26
   2 -10 -32  105.12    8.87
   2 -10 -31   18.66    7.24
   2 -10 -31    7.30    7.53
  -2 -10  31    2.21    6.21
  -2 -10  30   57.80    6.77
   2 -10 -30   63.41    8.16
   2 -10 -30   69.10    7.72
  -2 -10  30   83.38    7.84
   2 -10 -29   41.25    7.39
  -2 -10  29   71.77    7.39
   2 -10 -29   59.00    7.28
  -2 -10  29   51.12    5.99
   2 -10 -28   69.91    7.84
  -2 -10  28   84.19    7.59
   2 -10 -28   90.78    7.74
  -2 -10  28   77.82    6.70
  -2 -10  27   35.86    5.73
   2 -10 -27   33.85    6.71
   2 -10 -27   32.52    6.29
  -2 -10  27   43.78    6.75
  -2 -10  26   25.22    5.47
  -2 -10  26   15.07    6.33
   2 -10 -26   29.57    6.01
   2 -10 -25   11.50    5.59
  -2 -10  25    4.65    5.87
  -2 -10  25    4.49    5.07
  -2 -10  24   12.89    5.43
   2 -10 -24   13.54    5.43
  -2 -10  24    8.88    5.00
   2 -10 -23    4.11    4.90
  -2 -10  23    1.56    4.87
  -2 -10  23    0.33    5.07
  -2 -10  22    3.54    4.60
   2 -10 -22    1.03    4.73
  -2 -10  22   -2.60    5.11
  -2 -10  21   14.01    4.39
   2 -10 -21   16.23    4.48
   2  10 -20    2.62    5.42
  -2 -10  20   -5.31    4.36
   2 -10 -20    1.42    4.02
   2  10 -19   14.04    4.90
  -2  10  19    9.64    5.00
  -2 -10  19   21.23    4.79
   2 -10 -19   18.86    3.93
  -2 -10  19   18.70    4.29
   2  10 -18    5.64    4.54
   2 -10 -18   15.74    4.01
  -2  10  18    6.10    4.65
  -2 -10  18   19.12    4.65
   2  10 -17   91.17    5.91
   2 -10 -17   86.78    5.31
  -2 -10  17   88.64    6.14
  -2  10  17   91.80    5.88
   2  10 -16  381.64   14.73
  -2  10  16  337.16   14.46
  -2 -10  16  367.28   14.68
   2 -10 -16  332.71   14.39
  -2  10  16  356.92   14.81
  -2  10  15   26.75    5.14
  -2  10  15   23.42    4.53
   2 -10 -15   25.10    3.97
  -2 -10  15   29.02    4.61
   2  10 -15   25.40    4.51
  -2 -10  14  571.53   21.83
  -2  10  14  551.14   22.08
   2 -10 -14  553.78   21.55
  -2  10  14  530.13   21.81
   2  10 -14  545.81   21.88
   2  10 -13   34.54    4.84
  -2  10  13   33.44    4.63
  -2  10  13   30.04    5.94
   2 -10 -13   40.07    3.79
  -2 -10  13   40.82    4.93
  -2  10  12  239.23   11.75
   2  10 -12  246.18   11.26
   2 -10 -12  273.14   10.86
  -2 -10  12  281.57   11.22
  -2  10  12  267.17   11.27
  -2  10  11  536.32   22.54
   2 -10 -11  572.51   21.97
  -2 -10  11  583.51   22.25
   2  10 -11  555.17   22.29
  -2  10  11  573.60   22.21
   2  10 -10  260.38   10.61
   2 -10 -10  250.08   10.17
  -2  10  10  240.10   10.53
  -2  10  10  221.39   11.20
  -2 -10  10  265.34   10.82
   2  10  -9  378.09   15.30
  -2  10   9  358.60   15.80
  -2  10   9  364.57   15.27
   2 -10  -9  360.48   14.93
  -2 -10   9  464.94   15.45
  -2  10   8   -2.36    5.10
   2 -10  -8    8.17    2.55
  -2  10   8    3.00    3.07
   2  10  -8   17.86    3.63
  -2 -10   8   14.62    3.99
   2 -10  -7   -1.13    2.16
   2  10  -7   -1.96    3.40
  -2  10   7   -6.36    2.91
  -2  10   7    2.66    4.59
  -2  10   6   -5.93    2.71
   2  10  -6    1.22    2.82
   2 -10  -6    1.67    1.96
  -2 -10   6   -3.87    3.29
   2  10  -5   35.76    3.61
  -2 -10   5   28.33    3.97
  -2  10   5   61.86    3.12
  -2 -10   5   34.69    3.76
  -2  10   4    1.55    2.12
   2  10  -4   -0.52    3.19
  -2 -10   3  934.94   35.42
  -2  10   3  924.70   35.18
  -2 -10   3  899.62   35.55
   2  10  -3  928.93   35.36
  -2  10   2  171.08    6.86
  -2  10   2  175.96    6.64
   2  10  -2  150.77    6.91
   2  10  -2  169.80    7.57
  -2 -10   2  149.32    7.55
   2 -10  -2  131.80    7.38
  -2 -10   1 1574.58   61.02
   2 -10  -1 1468.18   61.04
   2  10  -1 1591.71   60.88
  -2  10   1 1671.45   60.78
   2  10  -1 1649.52   61.08
   2  10   0   66.62    3.96
   2  10   0   65.28    4.82
  -2 -10   0   77.09    4.77
   2 -10   0   51.52    4.71
  -2  10   0   67.56    3.61
   2 -10   1  282.09   11.46
   2  10   1  269.87   11.47
  -2  10  -1  262.54   10.91
   2  10   1  291.87   11.16
   2 -10   2 1762.96   66.36
   2  10   2 1827.83   66.05
   2  10   2 1611.71   66.29
   2 -10   2 1777.52   66.08
  -2  10  -2 1683.70   66.03
   2 -10   3  350.97   13.35
   2  10   3  346.94   13.27
  -2  10  -3  323.19   13.19
   2 -10   3  326.64   13.73
   2 -10   4    1.68    2.90
  -2  10  -4    8.24    2.62
   2  10   4    7.94    2.41
  -2  10  -5  313.90   13.23
   2 -10   5  357.13   13.37
   2  10   5  336.45   13.26
  -2 -10  -6   79.22    3.73
  -2  10  -6   59.20    4.21
   2 -10   6   76.18    4.34
   2  10   6   71.35    4.21
   2  10   7   48.09    4.14
  -2 -10  -7   46.71    3.30
  -2  10  -7   49.55    3.81
   2 -10   7   65.20    4.03
  -2 -10  -8    9.51    2.90
   2 -10   8    7.25    3.63
   2  10   8   12.46    3.50
  -2  10  -8    6.89    3.65
   2  10   9   10.71    3.72
  -2 -10  -9    6.98    2.97
  -2  10  -9   13.80    4.00
   2 -10   9   10.99    3.74
   2  10  10    6.81    4.17
  -2 -10 -10    2.35    3.05
  -2  10 -10    6.44    3.77
   2 -10  11   -5.12    4.19
  -2  10 -11    2.10    4.28
  -2 -10 -11   -1.49    3.43
   2  10  11    9.38    4.21
  -2 -10 -12    3.87    3.30
  -2  10 -12    7.35    4.31
   2 -10  12   -1.22    4.06
   2  10  12   13.56    4.59
  -2 -10 -13   75.20    4.89
  -2  10 -13   73.09    5.47
   2 -10  13   80.09    5.41
   2  10  13   70.73    5.62
  -2  10 -14   20.60    4.92
   2 -10  14   25.40    4.63
  -2 -10 -14   24.58    3.72
   2  10  14   21.35    4.93
   2  10  15   14.06    4.52
  -2  10 -15   10.60    4.40
   2 -10  15   19.40    4.40
  -2 -10 -15   14.94    3.60
   2  10  16  152.58    7.69
   2 -10  16  143.82    7.56
  -2 -10 -16  147.69    7.10
  -2 -10 -17  160.35    7.42
   2 -10  17  148.11    7.60
   2  10  17  131.72    7.84
   2 -10  18   12.01    4.74
   2 -10  18   11.62    4.84
  -2 -10 -18   26.99    4.22
   2  10  18   23.30    5.17
   2  10  19   23.89    5.52
  -2 -10 -19   38.85    4.42
   2 -10  19   22.70    4.92
   2 -10  19   28.12    5.06
   2 -10  20   32.16    5.17
  -2 -10 -20   30.46    4.40
   2 -10  20   38.22    5.04
   2  10  20   31.24    5.39
   2 -10  21   -1.25    4.76
  -2 -10 -21    5.10    4.10
   2 -10  21    3.75    5.14
   2  10  21    1.21    5.22
  -2 -10 -22   76.66    6.13
   2 -10  22   81.77    6.30
   2  10  22   87.05    7.16
   2 -10  22   92.62    6.50
   2 -10  23    3.08    5.30
  -2 -10 -23   -3.72    4.91
   2 -10  23    4.39    5.45
   2  10  23   -3.81    6.06
  -2 -10 -24   27.50    5.76
  -2 -10 -24   22.55    6.38
   2 -10  24   25.51    5.87
   2 -10  24   34.10    5.91
   2 -10  25   -0.88    5.88
  -2 -10 -25    2.26    6.44
  -2 -10 -25   -1.60    5.49
   2 -10  25    6.40    6.23
   2 -10  26   14.48    6.34
   2 -10  26   16.98    6.20
  -2 -10 -26   24.37    6.33
  -2 -10 -26   13.00    6.87
  -2 -10 -27   55.86    6.80
   2 -10  27   38.28    6.57
   2 -10  27   45.32    7.00
  -2 -10 -27   39.30    7.25
   2 -10  28   84.39    7.32
   2 -10  28   77.24    7.64
  -2 -10 -28   76.13    7.95
  -2 -10 -28   73.50    7.41
   2 -10  29   50.10    7.21
  -2 -10 -29   36.90    8.03
   2 -10  29   37.64    6.87
  -2 -10 -29   49.15    6.94
  -2 -10 -30   30.65    7.69
  -2 -10 -30   41.99    6.91
   2 -10  30   36.61    7.38
   2 -10  30   26.30    6.84
  -2 -10 -31   17.28    7.42
  -2 -10 -31    7.34    8.17
   2 -10  31    9.26    7.21
   2 -10  31   14.73    7.97
  -2 -10 -32   -1.96    7.86
   2 -10  32   -2.86    7.96
  -2 -10 -32    5.44    7.60
   2 -10  32   -8.76    6.95
   2 -10  33   -6.07    7.37
  -2 -10 -33   21.31    8.02
   2 -10  33   -4.23    8.04
  -2 -10 -33    2.22    8.21
   2 -10  34   36.08    7.34
  -2 -10 -34   15.36    8.39
  -2 -10 -34   26.24    8.67
   2 -10  34   34.09    8.52
  -2 -10 -35   -1.28    8.52
   2 -10  35   20.26    8.72
  -2 -10 -35    2.87    8.15
   2 -10  35    2.43    7.14
  -2  10 -35   -0.63    8.80
   2 -10  36   40.80    8.67
  -2 -10 -36   27.36    8.91
   2 -10  36   32.55    7.82
  -2 -10 -36   26.02    8.24
  -2  10 -36   41.02    9.94
  -2  10 -37   24.86    9.99
  -2 -10 -37   22.17    8.19
   2 -10  37   40.65    9.04
   2 -10  37   33.35    7.68
  -2 -10 -37   32.17    9.33
   2 -10  38   21.16    8.90
  -2  10 -38   17.17    9.88
  -2 -10 -38   -6.47    9.15
  -2 -10 -38    9.57    8.62
   2 -10  38   -3.91    7.46
  -2  10 -39    6.55    9.95
   2 -10  39   -6.24    7.75
  -2 -10 -39    0.94    8.75
   2 -10  39   10.75    8.85
  -2 -10 -39  -13.38    9.10
  -2 -10 -40    9.24    9.80
   2 -10  40   12.28    7.90
  -2 -10 -40    1.17    8.83
  -2  10 -40    8.25   10.43
  -2 -10 -41    3.08    8.97
  -2  10 -41    6.96   10.63
  -2 -10 -41    3.55   10.08
  -2 -10 -42   11.19   10.40
  -2  10 -42   11.89   11.08
  -2 -10 -42   16.15    9.80
  -2  10 -43   14.93   11.37
  -2 -10 -43   -4.50   10.34
  -2 -10 -43    8.57    9.34
   2 -12 -43   26.28    9.66
   2 -12 -43    0.42    9.86
  -2  12  43   29.35   11.05
   2  12 -43   -1.37   11.01
   2  12 -42    4.06   11.04
   2 -12 -42   -0.39    9.32
   2 -12 -42    4.02   10.30
  -2  12  42   21.61   10.09
   2 -12 -41    6.81    9.55
   2  12 -41   -2.79   10.47
  -2  12  41   15.22    9.79
   2 -12 -41    3.24    8.97
  -2  12  40   -4.23    9.70
   2 -12 -40   -7.51    9.34
   2 -12 -40   12.79    8.78
   2 -12 -39    1.00    9.57
  -2 -12  39    8.20    9.18
  -2 -12  39    3.78    6.92
  -2  12  39    6.83    9.28
   2 -12 -39   14.06    8.23
  -2  12  38    2.39    8.98
  -2 -12  38   14.46    8.82
  -2 -12  38    9.40    7.08
   2 -12 -38    9.46    8.26
   2 -12 -38   12.17    8.82
   2 -12 -37    0.73    9.19
  -2 -12  37   -5.74    7.05
  -2  12  37    6.90    8.88
   2 -12 -37    8.52    8.15
  -2 -12  37    2.80    8.52
   2 -12 -36    1.01    8.72
  -2 -12  36   -2.50    6.64
  -2 -12  36   -0.17    8.69
   2 -12 -36    4.13    8.17
  -2 -12  35   22.74    6.66
  -2 -12  35   27.43    8.82
   2 -12 -35   12.90    8.61
   2 -12 -35    8.65    8.10
  -2 -12  34   42.26    7.33
  -2 -12  34   78.88    8.90
   2 -12 -34   33.83    8.93
   2 -12 -34   58.28    8.29
   2 -12 -33  378.11   17.58
  -2 -12  33  379.91   16.51
  -2 -12  33  393.24   17.46
   2 -12 -33  374.67   17.24
  -2 -12  32  105.63    8.84
   2 -12 -32   32.54    8.82
   2 -12 -32   88.86    8.41
  -2 -12  32   33.38    7.37
   2 -12 -31   39.65    8.22
  -2 -12  31   49.76    7.96
  -2 -12  31   47.40    7.00
   2 -12 -31   69.52    7.58
   2 -12 -30  115.13    8.46
  -2 -12  30   98.38    9.01
  -2 -12  30  122.00    8.09
   2 -12 -30  104.72    9.16
   2 -12 -29  115.65    8.16
  -2 -12  29  107.37    8.79
  -2 -12  29  108.72    7.95
   2 -12 -28   15.02    6.45
  -2 -12  28    6.11    6.88
  -2 -12  28   -0.27    6.12
  -2 -12  27    4.24    5.94
   2 -12 -27    3.52    6.24
  -2 -12  27  -10.72    7.03
  -2 -12  26   25.28    5.89
   2 -12 -26   22.06    5.72
  -2 -12  26   19.80    6.70
   2 -12 -25    9.60    5.46
  -2 -12  25   15.33    5.69
  -2 -12  25    8.05    6.11
   2 -12 -24   36.42    5.86
  -2  12  24   38.94    7.04
  -2 -12  24   37.77    6.34
  -2 -12  24   37.77    5.90
  -2  12  23   -1.80    6.38
  -2 -12  23    0.39    5.28
   2 -12 -23   -0.77    5.11
  -2 -12  23    6.85    5.61
  -2  12  22   -4.32    6.17
  -2 -12  22   -0.61    5.11
   2 -12 -22   -0.83    4.76
  -2 -12  22    0.76    4.96
   2 -12 -21   65.80    5.41
  -2  12  21   57.15    6.06
  -2 -12  21   63.52    6.01
  -2  12  21   52.10    6.57
   2  12 -21   63.91    6.29
  -2 -12  21   65.38    5.47
   2 -12 -20   -5.40    4.01
   2  12 -20   -0.86    5.36
  -2  12  20    3.41    4.99
  -2  12  20   -0.50    5.98
  -2 -12  20   -1.14    5.11
   2 -12 -19   26.60    4.02
  -2  12  19   11.45    5.90
  -2  12  19   28.17    5.19
  -2 -12  19   29.15    5.31
   2  12 -19   26.93    5.25
   2  12 -18 1258.35   49.57
  -2  12  18 1265.71   49.72
  -2  12  18 1282.50   49.47
   2 -12 -18 1314.13   49.40
  -2 -12  18 1306.89   49.61
  -2  12  17  218.95   11.42
  -2  12  17  230.18   10.95
   2  12 -17  269.84   11.24
   2 -12 -17  214.64   10.55
  -2 -12  17  298.55   11.20
  -2  12  16 1540.81   61.83
   2  12 -16 1632.05   61.96
  -2 -12  16 1649.11   61.92
  -2  12  16 1593.90   62.09
   2 -12 -16 1664.49   61.76
  -2  12  15  629.19   25.13
   2 -12 -15  596.52   24.54
   2  12 -15  653.86   24.86
  -2 -12  15  653.16   24.79
  -2  12  15  626.96   24.71
   2  12 -14   43.44    4.87
  -2  12  14   43.41    5.43
   2 -12 -14   37.87    3.87
  -2  12  14   38.57    4.98
  -2 -12  14   42.78    4.93
   2  12 -13  152.58    7.81
  -2  12  13  154.63    8.45
  -2  12  13  165.97    7.56
   2 -12 -13  154.11    7.20
  -2 -12  13  155.55    7.87
   2  12 -12   11.85    4.01
  -2  12  12   11.74    4.29
   2 -12 -12   13.91    3.22
  -2 -12  12    8.12    4.07
  -2  12  12   17.00    5.38
   2 -12 -11    0.85    2.82
  -2 -12  11    8.01    4.03
   2  12 -11    0.07    4.09
  -2  12  11    8.57    5.24
  -2  12  11    3.80    4.18
  -2 -12  11    2.15    4.76
  -2  12  10   10.55    5.39
   2 -12 -10   13.03    2.69
  -2  12  10   21.18    3.89
  -2 -12  10   14.04    4.72
   2  12 -10   12.32    4.13
  -2 -12  10   11.06    4.38
  -2 -12   9   71.89    5.28
  -2  12   9   89.03    4.81
  -2  12   9   87.16    6.90
   2 -12  -9   76.47    4.25
  -2 -12   9   74.81    5.70
   2  12  -9   76.72    5.18
  -2  12   8   -0.93    5.80
  -2  12   8    4.94    3.38
   2  12  -8    0.89    3.89
  -2 -12   8    3.49    4.24
   2 -12  -8   -0.74    2.44
  -2 -12   8    5.03    4.58
  -2  12   7  135.23    6.25
  -2 -12   7  128.60    7.03
   2  12  -7  142.65    6.64
  -2 -12   7  128.15    7.29
  -2  12   6   48.13    3.65
   2  12  -6   47.83    4.31
  -2 -12   6   53.06    5.27
  -2 -12   6   38.64    4.45
  -2 -12   5  565.19   22.48
   2  12  -5  576.42   22.42
  -2 -12   5  554.66   22.82
  -2  12   5  583.97   22.16
  -2 -12   4   -1.61    3.90
   2  12  -4    7.99    3.53
  -2 -12   4    2.73    4.94
  -2  12   4    8.24    2.61
  -2  12   3   27.02    3.02
   2  12  -3   34.20    3.86
  -2  12   3   31.13    3.38
  -2 -12   3   26.71    5.15
   2 -12  -3   27.35    5.60
   2  12  -2  110.60    5.84
  -2  12   2  111.39    5.53
  -2 -12   2  107.64    7.30
  -2  12   2  114.80    5.16
   2 -12  -2  124.42    7.40
   2  12  -1  697.31   26.32
  -2  12   1  654.02   25.80
   2  12  -1  679.73   25.97
  -2 -12   1  662.16   26.28
   2 -12  -1  656.63   26.43
  -2  12   0    7.55    3.00
   2  12   0   17.84    5.51
   2  12   0    3.68    3.87
   2 -12   0   14.60    5.08
  -2 -12   0   11.06    4.68
   2 -12   1  626.25   25.82
   2  12   1  635.67   25.35
   2  12   1  699.30   25.88
   2  12   1  657.07   25.18
  -2  12  -1  658.75   25.26
   2 -12   2  281.03   12.31
  -2  12  -2  289.86   11.44
   2  12   2  279.57   11.43
   2  12   2  284.14   12.48
   2  12   2  276.73   11.82
   2  12   3  216.42   11.05
   2 -12   3  248.26   10.18
  -2  12  -3  242.99   10.03
   2  12   3  237.54    9.96
   2 -12   3  261.09   10.93
   2  12   4 1266.27   48.56
   2 -12   4 1267.88   48.62
   2 -12   4 1265.97   48.95
  -2  12  -4 1289.38   48.58
   2 -12   5  498.99   20.61
  -2  12  -5  500.21   20.08
   2 -12   5  536.71   20.18
   2  12   5  513.65   20.08
  -2  12  -6  410.12   16.50
   2  12   6  419.71   16.54
   2 -12   6  411.33   17.21
   2 -12   6  424.13   16.63
  -2  12  -7  184.34    8.17
   2 -12   7  181.85    8.28
   2  12   7  176.30    8.21
   2  12   8    7.83    3.72
  -2  12  -8    2.18    3.96
   2 -12   8    3.90    4.06
  -2 -12  -8    7.50    2.81
  -2  12  -9  115.90    6.10
  -2 -12  -9  110.73    5.37
   2 -12   9  106.73    6.03
   2  12   9  112.38    5.99
  -2  12 -10    1.92    4.41
   2  12  10   -2.87    4.17
   2 -12  10    2.92    4.19
  -2 -12 -10    0.11    3.07
   2  12  10   -8.50    5.05
  -2  12 -11   14.70    4.08
   2 -12  11   17.12    4.24
  -2 -12 -11   15.08    3.43
   2  12  11   14.39    4.31
   2  12  11   11.95    5.38
  -2  12 -12   32.39    4.99
   2 -12  12   33.22    4.26
  -2 -12 -12   29.78    3.53
   2  12  12   34.22    4.88
   2  12  12   35.29    5.42
   2 -12  13  177.04    8.17
   2  12  13  169.01    8.43
  -2  12 -13  164.18    8.32
  -2 -12 -13  169.40    7.75
   2 -12  14   18.23    4.17
  -2 -12 -14   14.94    3.35
   2  12  14   13.48    4.36
  -2  12 -14    5.93    4.66
  -2  12 -15   -4.52    4.15
   2 -12  15   -0.29    4.35
   2  12  15    0.22    4.71
  -2 -12 -15   -2.95    3.63
  -2 -12 -16  263.22   11.29
  -2  12 -16  270.73   11.64
   2  12  16  260.12   11.69
   2 -12  16  266.93   11.62
   2 -12  17    3.09    4.85
  -2  12 -17   21.87    5.11
   2  12  17   21.39    4.86
  -2 -12 -17   15.65    3.76
   2  12  18  497.98   20.49
   2 -12  18  505.08   20.36
  -2 -12 -18  510.47   20.12
  -2 -12 -19  218.87   10.09
   2 -12  19  225.97   10.53
   2  12  19  237.26   10.79
   2  12  20  118.58    7.53
   2 -12  20  112.83    7.23
   2 -12  20  107.89    7.23
  -2 -12 -20  120.50    6.77
   2 -12  21  188.98    9.29
  -2 -12 -21  165.11    8.60
   2 -12  21  171.20    9.12
   2  12  21  172.01    9.33
   2 -12  22   19.11    5.70
   2 -12  22   22.36    5.94
  -2 -12 -22   25.54    5.22
   2  12  22   24.49    6.03
   2  12  23   32.95    6.53
   2 -12  23   17.12    6.01
   2 -12  23   13.28    5.96
  -2 -12 -23   19.15    5.37
   2 -12  24   10.14    6.17
  -2 -12 -24   18.93    5.36
   2  12  24   24.29    6.74
   2 -12  24   11.69    6.41
  -2 -12 -25    1.71    5.52
   2  12  25   -1.07    6.94
   2 -12  25    7.86    6.39
   2 -12  25    4.38    6.47
   2 -12  26   13.85    6.74
  -2 -12 -26   13.79    5.93
   2 -12  26   20.38    6.76
   2 -12  27   -6.05    6.70
  -2 -12 -27    4.64    5.99
   2 -12  27    5.35    6.96
  -2 -12 -27    0.88    7.35
   2 -12  28   18.62    6.96
  -2 -12 -28    5.10    7.71
   2 -12  28   29.58    7.25
  -2 -12 -28   35.42    6.69
  -2 -12 -29  188.33   11.79
   2 -12  29  181.78   10.77
  -2 -12 -29  205.49   10.52
   2 -12  29  211.43   11.11
   2 -12  30  150.09    9.85
   2 -12  30  137.67    9.47
  -2 -12 -30  150.99    9.57
  -2 -12 -30  140.14   10.24
   2 -12  31   71.66    8.65
  -2 -12 -31   82.49    8.02
  -2 -12 -31   48.97    8.97
   2 -12  31   33.93    7.57
   2 -12  32  199.00   11.43
   2 -12  32  208.09   12.06
  -2 -12 -32  214.12   12.23
  -2 -12 -32  217.42   11.66
  -2 -12 -33   31.67    9.05
   2 -12  33   55.12    8.59
  -2 -12 -33   49.99    7.71
   2 -12  33   22.64    7.66
   2 -12  34   15.29    8.41
  -2 -12 -34   -2.93    7.72
  -2 -12 -34    2.27    8.76
   2 -12  34   -4.31    7.50
   2 -12  35    3.86    7.58
   2 -12  35   17.37    8.44
  -2 -12 -35   -1.49    8.90
  -2 -12 -35    6.22    8.04
   2 -12  36    8.98    7.62
  -2 -12 -36   14.20    9.42
  -2 -12 -36   23.35    8.23
   2 -12  36    2.78    8.86
   2 -12  37   -4.32    7.56
  -2  12 -37   16.31    9.78
  -2 -12 -37   -8.26    9.39
  -2 -12 -37    8.55    8.31
   2 -12  37   -8.41    8.75
  -2 -12 -38   -3.74    8.41
  -2  12 -38   10.75   10.13
   2 -12  38   -1.16    8.93
   2 -12  38   -9.29    7.89
  -2 -12 -38   -8.99    8.98
   2 -12  39    3.13    7.75
  -2 -12 -39   -2.35    8.55
   2 -12  39   -2.01    9.42
  -2  12 -39   -8.45   10.10
  -2 -12 -39    4.19    9.78
  -2 -12 -40   16.88    9.08
  -2 -12 -40   25.77   10.25
  -2  12 -40    7.37   10.28
  -2 -12 -41    0.35    9.96
  -2 -12 -41   13.38    9.40
  -2  12 -41   12.10   10.96
  -2 -12 -42   14.65    9.09
  -2 -12 -42   -0.90   10.63
  -2  12 -42   -1.02   11.60
   2 -14 -41    4.48   10.10
   2 -14 -41    3.09    8.91
  -2  14  41   -2.83   11.04
   2 -14 -40    1.81   10.09
   2 -14 -40   26.97    8.91
  -2  14  40   20.31   10.43
   2 -14 -39    4.96    8.52
   2 -14 -39   -0.24    9.44
  -2  14  39   11.62   10.31
   2 -14 -38   16.51   10.05
  -2 -14  38   22.21    8.93
   2 -14 -38    9.48    8.25
  -2  14  38    6.33   10.03
  -2 -14  37   15.97    9.03
   2 -14 -37   12.06    8.11
   2 -14 -37    5.73    9.89
  -2 -14  37    6.68    7.14
  -2  14  37   17.65    9.78
  -2 -14  36   18.87    7.44
  -2  14  36   29.85    9.57
  -2 -14  36   17.58    8.68
   2 -14 -36    6.41    9.41
   2 -14 -36   22.75    7.93
   2 -14 -35   -6.54    9.77
  -2 -14  35   -7.45    6.99
  -2 -14  35  -11.40    8.68
  -2  14  35    8.46    9.69
   2 -14 -35   17.98    7.67
   2 -14 -34   18.54    7.42
  -2 -14  34   17.03    6.99
  -2  14  34   -1.15    9.60
   2 -14 -34   -1.92    9.10
  -2 -14  34    7.42    8.42
  -2 -14  33   -7.38    7.40
  -2 -14  33  -20.87    8.67
  -2  14  33  -26.29    9.23
   2 -14 -33  -25.19    8.70
   2 -14 -32   -6.12    8.87
  -2 -14  32   -3.32    8.14
  -2 -14  32    4.63    6.79
  -2 -14  31  153.96    9.25
  -2 -14  31  142.61   10.41
  -2  14  31  141.25   10.94
   2 -14 -31  147.96    9.57
  -2  14  30    0.69    8.50
  -2 -14  30   -8.61    7.18
   2 -14 -30   16.42    6.82
  -2 -14  29  264.17   12.65
  -2 -14  29  276.02   13.37
  -2  14  29  258.54   13.77
   2 -14 -29  262.86   12.66
  -2 -14  28  137.71    9.42
  -2  14  28  132.28   10.49
   2 -14 -28  132.82    8.68
  -2 -14  28  116.08    8.66
  -2 -14  27   14.25    6.37
   2 -14 -27    7.64    5.96
  -2  14  27   14.07    7.81
  -2 -14  27   11.98    7.07
  -2  14  26    5.59    8.08
  -2 -14  26   14.20    6.35
  -2 -14  26   16.15    7.04
   2 -14 -26    9.19    5.81
  -2 -14  25   45.75    6.94
   2 -14 -25   40.10    5.90
  -2  14  25   43.35    8.14
  -2 -14  25   46.98    7.06
   2 -14 -24   -6.11    5.36
  -2 -14  24   10.89    6.23
  -2  14  24   -6.98    7.16
  -2 -14  24   10.03    6.74
   2 -14 -23   47.46    5.56
  -2  14  23   61.50    6.73
  -2  14  23   55.18    7.63
  -2 -14  23   43.55    6.18
  -2 -14  23   61.11    6.52
  -2 -14  22   68.13    6.83
  -2  14  22   68.81    6.91
  -2 -14  22   71.73    6.28
   2  14 -22   67.90    7.29
  -2  14  22   72.34    7.81
   2 -14 -22   68.86    5.79
  -2  14  21   25.89    5.98
   2  14 -21   15.85    6.04
  -2  14  21   17.82    7.08
  -2 -14  21   10.13    5.74
   2 -14 -21   14.80    4.61
  -2 -14  20  564.88   22.27
   2  14 -20  567.89   22.36
  -2  14  20  538.82   22.67
  -2  14  20  551.16   22.18
   2 -14 -20  528.01   21.76
   2  14 -19  357.99   14.82
   2 -14 -19  340.94   14.14
  -2  14  19  326.54   15.36
  -2 -14  19  352.69   14.76
  -2  14  19  325.35   14.57
  -2  14  18   42.84    5.71
   2  14 -18   46.10    5.96
  -2 -14  18   41.20    5.76
  -2  14  18   48.64    6.34
   2 -14 -18   37.66    4.75
  -2 -14  17 2017.82   76.78
  -2  14  17 1980.48   76.96
   2  14 -17 2006.00   76.78
  -2  14  17 2013.06   76.66
   2 -14 -17 2014.11   76.50
  -2  14  16   18.88    6.31
  -2  14  16   16.68    4.79
   2  14 -16   30.09    5.22
   2 -14 -16   25.13    4.09
  -2 -14  16   20.88    5.26
   2 -14 -15  276.93   11.59
  -2  14  15  280.96   12.70
   2  14 -15  279.74   12.22
  -2  14  15  263.31   11.95
  -2 -14  15  290.53   12.19
   2  14 -14 1204.82   45.76
   2 -14 -14 1159.75   45.41
  -2 -14  14 1202.77   45.84
  -2  14  14 1203.56   46.12
  -2 -14  14 1207.40   45.81
  -2  14  14 1169.79   45.63
   2  14 -13    8.86    4.20
  -2 -14  13   -2.55    5.14
   2 -14 -13   10.77    3.10
  -2 -14  13   12.63    4.55
  -2  14  13    0.07    4.37
  -2  14  13   11.69    5.72
  -2 -14  12  482.80   19.52
   2 -14 -12  486.11   18.86
  -2  14  12  478.00   19.23
  -2 -14  12  478.62   19.33
  -2  14  12  484.93   19.81
   2  14 -12  480.53   19.22
  -2  14  11  170.28    9.11
   2  14 -11  177.46    8.29
   2 -14 -11  174.40    7.50
  -2 -14  11  170.59    8.74
  -2 -14  11  187.19    8.43
  -2  14  11  166.61    8.15
  -2 -14  10   17.82    4.76
  -2  14  10   21.18    3.63
   2 -14 -10   19.64    2.73
   2  14 -10   15.84    4.12
  -2  14  10   22.25    5.23
  -2 -14  10   17.17    4.54
   2  14  -9   26.44    4.22
  -2 -14   9   22.74    4.43
  -2 -14   9   24.70    5.09
  -2  14   9   25.62    3.62
  -2  14   9   15.97    5.54
  -2  14   8   36.33    3.90
  -2 -14   8   35.60    4.71
   2  14  -8   36.13    4.16
  -2 -14   8   35.26    5.37
   2  14  -7   17.44    3.96
  -2 -14   7   16.53    4.92
  -2 -14   7   18.43    3.98
  -2  14   7   20.11    3.65
   2  14  -6    4.87    3.77
  -2 -14   6    4.62    4.67
  -2  14   6    0.56    3.24
  -2 -14   6    3.20    3.76
  -2 -14   5    4.31    4.29
  -2 -14   5    8.10    5.13
   2  14  -5    0.89    3.78
  -2  14   5    8.90    2.83
  -2  14   4   44.60    3.84
   2 -14  -4   40.96    5.37
  -2 -14   4   46.85    5.36
   2  14  -4   44.39    4.32
  -2  14   4   43.40    3.45
  -2  14   3    3.39    3.17
   2  14  -3    2.97    3.51
  -2 -14   3    3.07    5.16
  -2  14   3    5.06    2.62
   2 -14  -3   -0.87    4.91
   2 -14  -2  183.82    9.10
  -2  14   2  175.04    7.92
  -2 -14   2  183.13    9.12
  -2  14   2  183.45    7.69
   2  14  -2  183.17    8.28
  -2 -14   1    2.29    5.15
   2 -14  -1    3.17    5.47
  -2  14   1    0.02    2.40
  -2  14   1    2.14    3.06
   2  14  -1   -1.78    3.58
   2 -14   0 1196.14   44.55
  -2 -14   0 1170.63   44.46
  -2  14   0 1121.04   44.01
   2  14   0 1166.14   44.55
   2  14   0 1136.68   44.16
   2  14   1   40.52    3.47
   2  14   1   45.66    4.50
   2 -14   1   42.64    6.05
   2  14   1   47.81    6.05
  -2  14  -1   43.15    3.81
  -2  14  -2  273.13   11.24
   2 -14   2  259.43   12.27
   2  14   2  269.30   11.25
   2  14   2  277.07   11.51
   2  14   2  285.89   12.30
  -2  14  -3  154.69    7.12
   2  14   3  167.75    7.58
   2  14   3  167.15    8.52
   2 -14   3  146.81    8.42
   2  14   3  150.44    7.16
   2  14   4    2.63    3.49
   2 -14   4    4.35    3.44
   2 -14   4    0.82    5.07
  -2  14  -4   -0.72    3.45
   2  14   4   -2.89    5.66
   2 -14   5  255.80   10.94
   2  14   5  273.49   10.97
  -2  14  -5  259.24   10.95
   2 -14   5  257.05   11.80
  -2  14  -6    3.46    3.78
   2 -14   6    6.90    5.19
   2  14   6    7.60    3.24
   2 -14   6    1.19    4.02
   2  14   7   25.14    3.74
   2 -14   7   18.85    3.87
   2 -14   7   28.59    5.20
  -2  14  -7   21.98    3.81
  -2  14  -8    3.15    3.89
   2 -14   8    0.44    5.23
   2 -14   8   -1.27    4.25
   2  14   8    5.53    3.51
   2 -14   9   -0.48    3.88
   2  14   9    0.89    3.97
  -2  14  -9   -1.43    4.15
   2 -14  10    7.78    3.88
  -2  14 -10    7.87    3.84
   2  14  10    7.85    3.70
  -2 -14 -10    8.34    2.91
   2  14  11  129.08    8.23
  -2  14 -11  149.10    7.35
  -2 -14 -11  151.54    6.79
   2 -14  11  155.52    7.23
   2  14  11  141.32    7.45
  -2  14 -12  308.22   13.11
  -2 -14 -12  316.51   12.54
   2 -14  12  321.82   13.02
   2  14  12  297.13   12.90
   2  14  12  287.30   13.58
   2  14  13   35.99    4.67
   2  14  13   11.67    5.80
  -2  14 -13   25.95    4.61
  -2 -14 -13   37.17    3.72
   2 -14  13   27.82    4.71
  -2 -14 -14 1276.13   48.44
   2  14  14 1284.04   48.73
   2 -14  14 1255.07   48.60
   2  14  14 1243.72   48.97
  -2  14 -14 1259.01   48.65
   2  14  15   89.60    7.97
  -2 -14 -15  100.92    6.42
  -2  14 -15  169.20    7.55
   2 -14  15  176.91    7.27
   2  14  15   97.75    7.40
  -2  14 -16  267.51   11.04
   2  14  16  186.02   11.08
  -2 -14 -16  250.46   10.42
   2  14  16  245.50   10.97
   2 -14  16  238.32   10.72
  -2  14 -17  750.35   29.87
   2 -14  17  745.29   29.79
  -2 -14 -17  786.35   29.64
   2  14  17  738.10   30.13
   2  14  17  766.70   29.97
   2  14  18    4.33    5.87
   2 -14  18    4.65    5.21
   2  14  18   12.09    6.25
  -2 -14 -18   15.07    4.23
  -2  14 -18   15.19    5.51
   2  14  19  138.93    8.18
   2  14  19  122.88    8.65
   2 -14  19  140.16    8.07
  -2 -14 -19  143.13    7.40
  -2 -14 -20   16.95    4.50
   2  14  20   12.82    6.03
   2 -14  20   20.14    5.76
   2 -14  21   16.90    5.88
  -2 -14 -21   10.36    4.87
   2  14  21    3.07    6.39
   2 -14  22    0.40    5.98
   2 -14  22   -3.38    6.35
  -2 -14 -22    2.26    5.10
   2  14  22   -2.01    6.51
   2 -14  23    1.80    6.64
   2 -14  23   16.51    6.14
  -2 -14 -23   29.29    5.62
   2 -14  24    1.89    6.84
   2 -14  24   -4.76    6.65
  -2 -14 -24   -3.44    5.59
   2  14  24    1.39    6.81
   2  14  25   -8.83    7.66
   2 -14  25   -1.20    6.87
  -2 -14 -25    4.32    5.77
   2 -14  25   -3.63    6.87
  -2 -14 -26   11.94    6.04
   2 -14  26    7.60    7.09
   2 -14  26    9.85    7.00
   2  14  26    7.76    7.40
   2 -14  27   11.37    7.08
   2 -14  27   11.17    7.43
  -2 -14 -27   11.73    6.32
   2 -14  28   59.39    7.89
  -2 -14 -28   59.08    6.81
   2 -14  28   67.23    7.92
  -2 -14 -29    1.93    6.56
   2 -14  29   -8.17    7.40
  -2 -14 -29   -9.11    8.53
   2 -14  30   -1.39    7.56
   2 -14  30   17.19    7.94
  -2 -14 -30    4.64    6.53
  -2 -14 -30    7.47    8.57
   2 -14  31  153.89    9.87
   2 -14  31  154.84   10.54
  -2 -14 -31  137.30   10.70
  -2 -14 -31  126.53    9.31
  -2 -14 -32   20.68    9.21
   2 -14  32   39.25    8.42
   2 -14  32   38.11    8.15
   2 -14  33   69.03    9.09
   2 -14  33   73.70    8.36
  -2 -14 -33   68.77    9.89
  -2 -14 -33   77.62    8.44
  -2 -14 -34   75.82    8.53
  -2 -14 -34   64.82   10.09
   2 -14  34   74.95    9.14
   2 -14  34   69.77    8.66
  -2 -14 -35   20.76    9.91
   2 -14  35   65.68    9.22
  -2 -14 -35   69.08    8.33
   2 -14  35   33.12    8.21
  -2 -14 -36  114.53    9.77
   2 -14  36  116.46   10.22
  -2 -14 -36  122.51   10.67
   2 -14  36  123.35    9.37
   2 -14  37   13.92    8.75
  -2 -14 -37   24.74    8.40
  -2 -14 -37  -16.89    9.71
   2 -14  37   -0.95    7.68
  -2 -14 -38    1.09    8.51
   2 -14  38    5.24    7.91
   2 -14  38   11.26    9.39
  -2 -14 -38   -1.43   10.00
  -2  14 -39    5.05   10.10
  -2 -14 -39   -1.99   10.13
  -2 -14 -39    0.84    8.52
  -2 -14 -40   -9.06   10.20
  -2  14 -40   20.85   11.11
  -2 -14 -40   21.06    9.12
  -2 -14 -41   17.68    9.41
   2  14  41    3.98   10.82
  -2 -14 -41   -5.21   10.88
  -2  14 -41   -4.25   11.07
   2 -16 -40    5.82    8.74
   2 -16 -40    1.85   10.39
  -2  16  40    6.32   11.12
  -2  16  39   -3.85   10.98
   2 -16 -39   -3.28    8.55
   2 -16 -39  -12.00   10.84
  -2  16  38    5.32   10.76
   2 -16 -38   27.05    8.45
   2 -16 -38    5.06   10.14
  -2  16  37   64.60   11.27
   2 -16 -37   54.99   11.05
   2 -16 -37   81.48    8.91
  -2 -16  37   76.07    9.81
   2 -16 -36   63.23   10.48
  -2  16  36   60.74   10.76
  -2 -16  36   68.35    9.65
  -2 -16  36   66.72    8.45
   2 -16 -36   89.26    8.80
  -2  16  35   22.24   10.45
   2 -16 -35    4.26    9.36
  -2 -16  35   27.31    9.30
  -2 -16  35   11.83    7.58
   2 -16 -35   20.99    7.60
  -2  16  34   31.22   10.21
  -2 -16  34   22.71    9.19
  -2 -16  34   26.46    7.55
   2 -16 -34   17.85    7.46
   2 -16 -34    2.70    9.58
   2 -16 -33    9.92    9.23
  -2 -16  33   20.00    8.63
  -2 -16  33    6.60    7.83
   2 -16 -33   14.54    7.28
  -2  16  33   27.59    9.95
  -2 -16  32   82.59    9.30
  -2 -16  32   60.91    8.14
  -2  16  32   81.68   10.43
   2 -16 -32   61.10    7.79
  -2  16  31   35.84    9.83
  -2 -16  31   22.07    8.42
   2 -16 -31   24.79    7.12
  -2 -16  31   12.19    7.55
  -2  16  30    4.28    9.96
  -2 -16  30   13.11    8.14
  -2 -16  30   -7.87    7.57
   2 -16 -30    5.13    6.61
  -2  16  29   38.36    9.61
  -2 -16  29   45.77    7.42
  -2 -16  29   56.85    8.31
   2 -16 -29   47.66    6.78
  -2 -16  28   -0.94    7.35
  -2  16  28    4.87    8.74
  -2 -16  28    1.10    7.76
   2 -16 -28   15.17    6.38
  -2  16  27  249.16   14.21
   2 -16 -27  270.75   12.49
  -2 -16  27  276.77   13.48
  -2 -16  27  266.05   12.87
   2 -16 -26    9.12    5.67
  -2 -16  26    6.26    7.08
  -2  16  26   10.55    8.41
  -2 -16  26   -4.81    7.10
  -2  16  25   39.50    8.53
  -2 -16  25   22.81    7.28
   2 -16 -25   32.60    5.78
  -2 -16  25   28.40    6.95
  -2 -16  24    9.72    6.53
   2 -16 -24   10.69    5.39
  -2  16  24   14.77    8.27
  -2  16  24   11.14    6.95
  -2 -16  24   11.18    6.72
  -2  16  23   -4.63    6.75
   2 -16 -23   -0.46    5.01
  -2  16  23    9.50    8.05
   2  16 -23   26.79    7.10
  -2 -16  23   15.02    6.47
   2  16 -22   -1.73    7.15
  -2 -16  22    1.01    6.25
  -2  16  22   -5.44    7.72
   2 -16 -22    1.89    4.84
  -2  16  22   -4.14    6.57
  -2  16  21  187.13   10.16
   2  16 -21  186.21   10.43
   2 -16 -21  179.70    9.08
  -2  16  21  176.86   10.98
  -2 -16  21  202.58   10.15
   2 -16 -20    1.29    4.52
  -2  16  20   10.83    6.22
  -2 -16  20   11.44    6.15
  -2  16  20   16.61    7.52
   2  16 -20    4.69    6.66
   2  16 -19   66.06    7.08
   2 -16 -19   64.84    5.54
  -2  16  19   79.08    8.20
  -2  16  19   89.03    6.97
  -2 -16  19   73.79    6.98
  -2 -16  18   57.47    6.42
   2 -16 -18   45.58    4.62
   2  16 -18   57.63    6.56
  -2 -16  18   48.12    6.65
  -2  16  18   56.58    6.43
  -2  16  18   40.93    7.47
   2 -16 -17   16.78    4.06
  -2  16  17    3.42    6.93
   2  16 -17    5.01    5.48
  -2  16  17    9.34    5.53
  -2 -16  17    8.37    5.73
  -2 -16  17    7.70    5.85
   2 -16 -16   12.64    3.82
  -2 -16  16   15.64    5.51
  -2  16  16    6.11    6.64
  -2  16  16   17.80    5.19
   2  16 -16    9.84    5.55
  -2 -16  16   12.90    5.83
   2  16 -15  325.48   14.21
   2 -16 -15  340.10   13.47
  -2  16  15  332.33   14.05
  -2  16  15  303.79   14.85
  -2 -16  15  328.77   14.44
  -2 -16  15  332.79   14.28
  -2  16  14   35.71    5.10
   2  16 -14   37.67    5.48
  -2  16  14   43.46    6.53
  -2 -16  14   43.29    5.96
  -2 -16  14   41.01    5.54
   2 -16 -14   36.25    3.85
   2  16 -13 1196.71   45.41
  -2  16  13 1192.27   45.31
  -2  16  13 1144.10   45.85
  -2 -16  13 1132.24   45.54
   2 -16 -13 1189.10   45.02
  -2 -16  13 1181.37   45.47
  -2 -16  12  258.73   11.57
   2 -16 -12  268.83   10.78
   2  16 -12  266.58   11.44
  -2  16  12  258.04   11.26
  -2  16  12  262.76   12.37
  -2 -16  12  255.93   12.03
  -2 -16  11   25.34    5.15
  -2 -16  11   48.77    5.41
  -2  16  11   37.15    4.55
   2  16 -11   35.98    4.75
  -2  16  11   41.12    6.00
  -2  16  10   83.70    5.13
  -2 -16  10   71.50    6.18
  -2  16  10   68.47    6.72
  -2 -16  10   83.71    5.95
   2  16 -10   85.10    5.63
  -2 -16   9    9.66    4.40
  -2  16   9    7.98    3.58
   2  16  -9   15.06    4.48
  -2 -16   8  127.84    6.76
   2  16  -8  127.20    6.76
  -2  16   8  128.30    6.24
  -2 -16   8  124.40    7.63
  -2  16   7   -0.44    3.40
   2  16  -7    0.44    4.21
  -2 -16   7   -7.14    5.02
  -2 -16   7    4.63    4.47
  -2 -16   6  171.34    8.20
  -2  16   6  174.96    7.62
   2  16  -6  159.45    7.77
  -2 -16   6  164.08    8.75
  -2 -16   5   -8.00    5.43
   2  16  -5   -2.48    3.84
  -2  16   5    2.31    3.23
  -2  16   5    1.84    3.09
   2 -16  -4   60.70    5.91
   2  16  -4   61.68    5.00
  -2  16   4   62.25    4.27
  -2 -16   4   50.84    5.72
  -2  16   4   59.82    4.02
   2  16  -3   79.54    5.08
   2 -16  -3   72.18    6.25
  -2  16   3   72.92    4.95
  -2 -16   3   74.52    6.45
  -2  16   3   79.02    4.48
  -2 -16   2  411.11   16.42
  -2  16   2  385.71   15.44
  -2  16   2  398.45   15.64
   2 -16  -2  402.79   16.50
   2  16  -2  372.78   15.91
   2  16  -1  192.62    8.79
  -2  16   1  197.53    8.17
   2 -16  -1  181.34    9.53
  -2 -16   1  191.67    9.69
  -2  16   1  199.77    8.57
   2 -16   0  133.16    8.01
   2  16   0  124.82    6.64
  -2  16   0  130.44    6.30
   2  16   1  733.37   27.73
   2  16   1  740.13   28.49
   2  16   1  684.52   27.99
  -2  16  -1  722.40   27.75
   2 -16   1  697.51   28.38
   2 -16   2  219.57   11.32
  -2  16  -2  232.45   10.02
   2  16   2  231.87   10.31
   2  16   2  244.48    9.87
   2  16   2  254.22   11.30
   2 -16   3  258.76   11.90
   2  16   3  261.22   10.88
   2  16   3  240.03   11.23
  -2  16  -3  267.49   10.96
   2  16   3  279.61   12.14
   2  16   4   40.86    3.62
   2 -16   4   39.80    5.75
   2  16   4   41.87    6.21
   2  16   4   34.77    4.66
  -2  16  -4   41.75    4.12
   2 -16   5   14.99    3.86
   2 -16   5    6.78    5.36
   2  16   5   15.53    5.68
   2  16   5   10.65    3.63
  -2  16  -5   12.05    3.69
   2 -16   6   -1.90    3.75
   2  16   6    1.94    3.39
   2 -16   6    5.24    5.51
  -2  16  -6   -5.96    4.16
   2 -16   7   11.41    3.83
   2  16   7   15.93    3.52
   2 -16   7    6.98    5.41
  -2  16  -7    8.47    4.26
   2 -16   8  129.71    5.69
   2 -16   8   71.65    6.74
  -2  16  -8  105.11    5.78
   2  16   9   56.16    4.72
   2 -16   9   45.01    5.85
   2 -16   9   52.14    4.95
  -2  16  -9   53.41    4.69
   2 -16  10  100.60    6.65
  -2  16 -10  109.05    5.94
   2  16  10   80.49    5.78
   2 -16  10   76.29    5.58
   2 -16  11   55.39    6.22
   2  16  11   68.89    5.18
   2 -16  11   62.96    5.02
  -2  16 -11   61.23    5.14
   2  16  12   30.34    6.60
   2 -16  12   48.06    5.36
   2  16  12   50.29    5.32
   2 -16  12   45.94    6.22
  -2  16 -12   56.51    5.57
  -2 -16 -12   59.68    3.93
   2  16  13 1743.33   65.59
   2  16  13 1606.82   65.87
   2 -16  13 1733.05   65.59
  -2  16 -13 1712.92   65.54
  -2 -16 -13 1735.03   65.34
  -2  16 -14   43.43    5.78
  -2 -16 -14   52.01    4.34
   2  16  14   44.10    5.65
   2  16  14   43.55    6.82
   2 -16  14   56.85    5.52
   2  16  15  818.63   35.16
  -2  16 -15  905.36   34.80
   2 -16  15  894.53   34.82
  -2 -16 -15  913.36   34.45
   2  16  15  896.52   34.84
   2 -16  16  578.04   22.44
  -2 -16 -16  569.95   22.03
   2  16  16  530.29   22.99
   2  16  16  558.52   22.51
  -2  16 -16  533.17   22.46
  -2  16 -17   24.89    6.18
   2 -16  17   28.29    5.86
   2  16  17   18.30    7.33
  -2 -16 -17   28.65    4.73
   2  16  17   21.83    6.13
   2 -16  18   62.90    6.24
  -2 -16 -18   68.17    5.43
   2  16  18   58.83    7.90
  -2  16 -18   69.02    7.04
   2  16  18   74.80    7.27
   2 -16  19    1.14    6.12
  -2 -16 -19    1.45    4.74
   2  16  19    6.73    7.33
  -2  16 -19   13.96    6.78
   2  16  19    9.56    6.36
   2  16  20   -2.56    7.94
   2  16  20    6.04    6.35
  -2 -16 -20   -0.73    4.71
   2 -16  20    3.38    6.12
   2  16  21   26.59    6.93
   2  16  21   32.58    8.01
  -2 -16 -21   24.76    5.32
   2 -16  21   26.75    6.34
  -2 -16 -22    3.96    5.25
   2 -16  22    7.59    6.34
   2  16  22    5.91    7.23
   2  16  22    8.27    7.89
   2 -16  23    8.52    6.92
   2  16  23    8.42    7.00
  -2 -16 -23   -3.41    5.28
   2  16  23    3.51    7.81
   2 -16  23    6.61    6.62
   2 -16  24  -11.20    7.28
   2 -16  24    4.77    6.42
   2  16  24   -3.40    7.73
   2  16  24   -2.15    7.16
  -2 -16 -24    0.57    5.61
   2  16  25   -4.08    8.11
   2  16  25    1.94    7.70
   2 -16  25   15.04    7.17
   2 -16  25    0.67    7.45
  -2 -16 -25    5.73    5.66
   2 -16  26   44.96    7.71
   2  16  26   27.71    8.52
   2 -16  26   40.64    7.81
  -2 -16 -26   45.87    6.51
   2  16  26   29.60    7.92
  -2 -16 -27   19.49    6.03
   2 -16  27    7.97    7.25
   2 -16  27   20.11    7.46
   2  16  27   18.68    7.66
   2  16  27   22.21    8.87
  -2 -16 -28   12.62    6.44
   2 -16  28   17.33    7.89
   2  16  28    9.18    8.80
   2 -16  28    6.44    7.51
   2  16  29   10.58    9.28
   2 -16  29   17.06    7.65
   2 -16  29   20.85    7.89
  -2 -16 -29   17.61    6.54
  -2 -16 -30   21.06    9.06
  -2 -16 -30   33.89    7.25
   2 -16  30   32.19    8.61
   2  16  30   24.81    9.68
   2 -16  30   32.73    7.94
  -2 -16 -31   23.49    9.55
   2 -16  31   23.08    8.32
   2 -16  31   19.08    8.57
  -2 -16 -31   39.81    7.44
   2  16  31   41.58   10.16
   2 -16  32    9.93    8.55
   2  16  32    0.09    9.73
   2 -16  32   -3.90    8.10
  -2 -16 -32   16.36    9.63
  -2 -16 -32    9.96    7.40
   2 -16  33   -4.30    8.31
  -2 -16 -33    1.71    7.55
   2  16  33   -3.68    9.97
  -2 -16 -33   -7.48    9.94
   2 -16  33    9.71    8.84
   2 -16  34   95.11    9.73
   2  16  34   58.10   10.53
   2 -16  34   76.69    9.00
  -2 -16 -34  104.88    8.78
  -2 -16 -34   66.60   10.26
  -2 -16 -35  305.33   16.03
[truncated: 6,160,476 more chars]
